# Supplementary material for: Strain displacement in microbiomes via ecological competition
Source: Nat Microbiol. 2025 Nov 7;10(12):3122–35. doi: 10.1038/s41564-025-02162-w (PMC12669036; doi:10.1038/s41564-025-02162-w)
Supplement: Supplementary file 3 — Bacterial strains, plasmids, primers and communities used in this study. [file 41564_2025_2162_MOESM3_ESM.xlsx]

## Sheet: Table S1
Table S1. Bacterial strains used in this study. *Relevant resistances only (AmpR = ampicillin resistance > 100µg/mL; KanR = kanamycin resistance > 50µg/mL; CmR = chloramphenicol resistance > 15µg/mL; DAP = Diaminopimelic acid). **15 sp. = 15 species community used in Fig. 4. ***9 sp. = 9 species community that cannot use sorbitol used in Fig. 4.
Strain name	Abbreviation	Internal ID	Relevant genotype or resistance*	15 sp. **	9 sp. ***	Source/Reference
Akkermansia muciniphila DSM22959	A. muci	F3		+	+	17
Bifodobacterium animalis DSM10140	B. anim	A2		+	+	17
Bifidobacterium breve DSM20213	B. brev	A3		+		17
Bifidobacterium longum subsp. infantis DSM20088	B. long. inf	A4		+	+	17
Bifidobacterium longum subsp. longum DSM20219	B. long. long	A5		+	+	17
Holdemanella biformis DSM3989	H. bifo	F15		+	+	17
Lacrimispora sacchoralytica DSM2544	L. sacc	NT5037		+		17
Lactiplantibacillus plantarum JDM1	L. plan	F14		+		17
Lactobacillus acidophilus ATCC700936	L. acid	NT5041		+		17
Lactobacillus delbrueckii subsp. delbrueckii DSM20074	L. delb	NT14075		+		17
Ligilactobacillus ruminis DSM20403	L. rumi	F17		+	+	17
Ligilactobacillus salivarius DSM20555	L. sali	NT14072		+		17
Limosilactobacillus fermentum DSM20052	L. ferm	NT14076		+	+	17
Mediterraneibacter torques ATCC27756	M. torq	NT5047		+	+	17
Phocaeicola vulgatus DSM1447	P. vulg	B11		+	+	17
Escherichia coli BZB1011		1202				67
Escherichia coli BZB1011 + pKD46		EB011	+ pKD46 (AmpR)			This study
Escherichia coli BZB1011 CmR	E. coli K12 WT CmR	EB014	yidX-cat-yidA (CmR)			This study
Escherichia coli BZB1011 KanR	E. coli K12 WT KanR	EB016	yidX-aphT-yidA (KanR)			This study
Escherichia coli BZB1011 ∆srlAEB KanR	E. coli K12 ∆srlAEB KanR	EB054	∆srlAEB::aphT			This study
			(KanR)
Escherichia coli BZB1011 CmR colicin-E2	E. coli K12 E2 CmR	EB029	yidX-cat-yidA (CmR) + pColE2-P9			This study
Escherichia coli BZB1011 CmR colicin-K	E. coli K12 K CmR	EB030	yidX-cat-yidA (CmR) + pColK-K235			This study
Escherichia coli 19Y000018	E. coli #0018	1326	(AmpR)			Nottingham University Pathogen Bank; 17
Escherichia coli 19Y000018 ∆srlAEB	E. coli #0018 ∆srlAEB	EB267	(AmpR)			This study
Escherichia coli 18Y000960	E. coli #0960	1360	(AmpR), (KanR)			Nottingham University Pathogen Bank
Escherichia coli 19Y000268	E. coli #0268	1352	(AmpR), (KanR)			Nottingham University Pathogen Bank
Escherichia coli TransforMaxTM EC100DTM pir-116		1274				LGC Biosearch Technologies
Escherichia coli DH5α		1447				New England Biolabs
Escherichia coli JKe201		1271	DAP auxotroph			68
Escherichia coli JKe201 + pEB001		EB262	DAP auxotroph + pEB001 (KanR)			This study
Escherichia coli HS	E. coli HS	1287				69
Escherichia coli IAI1	E. coli IAI1	NT5077				17
Escherichia coli Z1269	E. coli Z1269	Z1269				70,71
Escherichia coli Z1331	E. coli Z1331	Z1331				70,71
Escherichia coli HS pColE2-Cm_v2	E. coli HS E2	EB162	pColE2 (CmR)			This study
Escherichia coli IAI1 pColE2-Cm_v2	E. coli IAI1 E2	EB165	pColE2 (CmR)			This study
Escherichia coli Z1269 pColE2-Cm_v2	E. coli Z1269 E2	EB164	pColE2 (CmR)			This study
Escherichia coli Z1331 pColE2-Cm_v2	E. coli Z1331 E2	EB163	pColE2 (CmR)			This study
Escherichia coli BZB1011 pColE2-Cm_v2	E. coli K12 E2	EB161	pColE2 (CmR)			This study

## Sheet: Table S2
Table S2. Plasmids used in this study. *Relevant resistances only (AmpR = ampicillin resistance > 100µg/mL; KanR = kanamycin resistance > 50µg/mL; CmR = chloramphenicol resistance > 15µg/mL).
Plasmid name	Relevant genotype or resistance*	Purpose	Source/Reference
pKD46	Arabinose-inducible λ red system (AmpR)	Helper plasmid for λ red engineering	59
pKD3	cat (CmR)	Chloramphenicol resistance cassette for λ red engineering	59
pKD4	aphT (KanR)	Kanamycin resistance cassette for λ red engineering	59
pEB001	SV-0018-srlAEB (KanR)	Suicide vector with flanking regions of srlAEB in E. coli #0018 for gene deletion. pFOK-derived.	This study
pColE2-Cm_v2	colE2 (CmR)	pColE2 labelled with a chloramphenicol resistance marker	Elisa Granato
pHis-MBP-T_H	cat (CmR)	Chloramphenicol resistance cassette for pColE2-Cm_v2	Jacob Palmer
pACYC184	cat (CmR)	Used to confer chloramphenicol resistance	New England Biolabs
pFOK	sacB, I-sceI both under the control of PtetA; R6K origin	Used as a template for construction of suicide vectors for gene deletions	60
pColE2-P9	colE2	Confers colicin E2 production and immunity	67
pColK-K235	colK	Confers colicin K production and immunity	67

## Sheet: Table S3
Table S3. Primers used in this study.
Primer name	Sequence (5’ – 3’)	Purpose	Source/Reference
yidX-yidA_CmKan_For	GGGCGGGCAAACAGCATAAACGCGTTTGCCCGCTTACTGATGTAGGCTGGAGCTGCTTC	PCR for KanR or CmR insertion at neutral locus by λ red	This study
yidX-yidA_CmKan_Rev	ACCGCTGCAATTTCTGGTTGTATATGCAGTAAACCAATAAATGGGAATTAGCCATGGTCC	PCR for KanR or CmR insertion at neutral locus by λ red	This study
yidX-yidA_ver_up	CTTCAGTGAAAGAAGTGGC	verification of KanR or CmR insertion	This study
yidX-yidA_ver_dw	CTATTCACCCAGAGGCATTC	verification of KanR or CmR insertion	This study
srlAEB_del_for	CCGTTTGGTAATAAAACAATAAATCCTGAAGGAGAGAACATGTAGGCTGGAGCTGCTTC	PCR for KanR insertion at srlAEB locus	This study
srlAEB_del_Rev	TTTGCCCACCACCGATGACAACGGCAACCTGATTCATTTTATGGGAATTAGCCATGGTCC	PCR for KanR insertion at srlAEB locus	This study
srlAEB_ver_up	CTGATTAGATTAGGTTGCCG	verification of KanR insertion at srlAEB locus	This study
srlAEB_ver_dw	GAATATCGACAACCGCGAC	verification of KanR insertion at srlAEB locus	This study
0018-srlAEB_upflank_F	CCCAGTCTCGAGGTCGACGGTATCGATAAGCTTGATATCGAATTC CGA TTC AAC GCA TCT TCA TAC	PCR of 700bp homology region upstream of srlAEB in E. coli #0018	This study
0018-srlAEB_upflank_R	CTA AGG TTT GCC CAC CAC CGA TGA CAA CGG CAA CCT GAT T CAT TGT TCT CTC CTT CAG TAT	PCR of 700bp homology region upstream of srlAEB in E. coli #0018	This study
0018-srlAEB_dwflank_F	TTTGGTAATAAAACAATAAATACTGAAGGAGAGAACAATG AAT CAG GTT GCC GTT GTC ATC	PCR of 700bp homology region downstream of srlAEB in E. coli #0018	This study
0018-srlAEB_dwflank_R	CTGGAGCTCCACCGCGGTGGCGGCCGCTCTAGAACTAGTGGATCC GAA CAG CAG CAT ATT CAG CAC	PCR of 700bp homology region downstream of srlAEB in E. coli #0018	This study
oOPC614	GCTACCTGCTTTCTCTTTGCGCTTGC	Verification of insert in multiple cloning region in pFOK	60
oOPC615	TATGACCATGATTACGCCAAGCGCGC	Verification of insert in multiple cloning region in pFOK	60
0018-srlAEB_ver_up	GCA CAA GGA AGC GGT AGT C	Verification of srlAEB deletion in E. coli #0018	This study
0018-srlAEB_ver_dw	GTC GCT CTG AAT ATC GAC AAC	Verification of srlAEB deletion in E. coli #0018	This study
Cmv2_fw	CGTTGGGTGTAGTGTTTACGCCCCGCCCTGCC	PCR of CmR cassette for pColE2-Cm_v2	Elisa Granato
cmv2_rv	GTTTTTCAGTCGCTTTGATCGGCACGTAAGAGGTTC	PCR of CmR cassette for pColE2-Cm_v2	Elisa Granato
e2_cmv2_fw	CTTACGTGCCGATCAAAGCGACTGAAAAACAAACGCC	PCR of pColE2-P9 for pColE2-Cm_v2	Elisa Granato
e2_cmv2_rev	CAGGGCGGGGCGTAAACACTACACCCAACGGCAAATCCTGTC	PCR of pColE2-P9 for pColE2-Cm_v2	Elisa Granato
e2-1	AGA CCT GGC ATG AGT GGA AG	Sequence verification of pColE2-Cm_v2	Elisa Granato
e2-2	ACG GCA TCA ATT CCA GGT GC	Sequence verification of pColE2-Cm_v2	Elisa Granato
e2-3	ACC AAT CAG TCA GGA TGG TGG TG	Sequence verification of pColE2-Cm_v2	Elisa Granato
e2-4	CAC CGC CAA GAT TGA TCA CG	Sequence verification of pColE2-Cm_v2	Elisa Granato
e2-5	AGT CGA GCG ACG TAC TAC CG	Sequence verification of pColE2-Cm_v2	Elisa Granato
e2-6	GAT GTG GCG TTT CAT CAC ATG G	Sequence verification of pColE2-Cm_v2	Elisa Granato
e2-7	CCG TGA AAC GGC ATT AGT CG	Sequence verification of pColE2-Cm_v2	Elisa Granato

## Sheet: Table S4
Table S4. Community compositions for predictions based on Biolog measurements.
Community	Members in addition to focal E. coli	Resident	Invader	Predicted carbon source overlap (%)
H3-1	L. sacc, L. delb, P. vulg	E. coli #0960	E. coli Z1269	0.9275
H3-2	L. sacc, A. muci, L. plan	E. coli #0960	E. coli Z1269	0.9275
H3-3	L. sacc, P. vulg, L. plan	E. coli #0960	E. coli Z1269	0.9275
H3-4	L. sacc, L. delb, A. muci	E. coli #0960	E. coli Z1269	0.913
H3-5	A. muci, B. brev, L. plan	E. coli #0960	E. coli Z1269	0.8986
L3-1	L. acid, M. torq, L. ferm	E. coli #0960	E. coli Z1269	0.5797
L3-2	H. bifo, M. torq, L. ferm	E. coli #0960	E. coli Z1269	0.6087
L3-3	B. anim, M. torq, L. ferm	E. coli #0960	E. coli Z1269	0.6232
L3-4	L. sali, M. torq, L. ferm	E. coli #0960	E. coli Z1269	0.6522
L3-5	L. rumi, M. torq, L. ferm	E. coli #0960	E. coli Z1269	0.6522
H5-1	B. anim, L. sacc, L. delb, A. muci, L. plan	E. coli #0960	E. coli Z1269	0.942
H5-2	L. sacc, L. delb, A. muci, L. acid, L. plan	E. coli #0960	E. coli Z1269	0.942
H5-3	L. sacc, L. delb, A. muci, L. plan, L. ferm	E. coli #0960	E. coli Z1269	0.942
H5-4	L. sacc, L. delb, P. vulg, B. brev, L. plan	E. coli #0960	E. coli Z1269	0.942
H5-5	L. sacc, P. vulg, B. brev, L. rumi, B. long	E. coli #0960	E. coli Z1269	0.942
L5-1	B. anim, L. acid, M. torq, L. rumi, L. ferm	E. coli #0960	E. coli Z1269	0.6957
L5-2	B. anim, B. long, M. torq, L. rumi, L. ferm	E. coli #0960	E. coli Z1269	0.7101
L5-3	B. anim, M. torq, H. bifo, L. rumi, L. ferm	E. coli #0960	E. coli Z1269	0.7101
L5-4	L. acid, M. torq, L. sali, L. rumi, L. ferm	E. coli #0960	E. coli Z1269	0.7246
L5-5	A. muci, B. long, M. torq, H. bifo, L. ferm	E. coli #0960	E. coli Z1269	0.7246
