# Supplementary material for: Strain displacement in microbiomes via ecological competition
Source: Nat Microbiol. 2025 Nov 7;10(12):3122–35. doi: 10.1038/s41564-025-02162-w (PMC12669036; doi:10.1038/s41564-025-02162-w)
Supplement: Supplementary file 4 — Raw data used to generate Fig. 2. [file 41564_2025_2162_MOESM4_ESM.xlsx]

## Sheet: Sheet1
Panel B	Biological replicates in separate columns; each an independent experiment						n=9
	CFU/ml
hours	Resident strain (WT)									Invading strain (WT)
8	512000000	1180000000	1280000000	608000000	592000000	560000000	608000000	384000000	360000000	4800	6080	6080	6240	6240	5440	5440	7200	32000
24	400000000	592000000	624000000	480000000	496000000	608000000	432000000	528000000	448000000	10400	15600	12400	6000	5600	8400	7200	8000	16800
48	560000000	672000000	864000000	448000000	624000000	496000000	560000000	608000000	592000000	10800	48000	44800	20000	10800	33600	38400	19200	49600
72	448000000	496000000	528000000	560000000	640000000	480000000	432000000	400000000	400000000	7000	40000	56000	22400	8400	40000	44800	62400	49600
Panel C	Biological replicates in separate columns; each an independent experiment						n=8
	CFU/ml
hours	Resident strain (srlAEB)								Invading strain (WT)
8	832000000	1890000000	448000000	624000000	688000000	416000000	464000000	640000000	4800	6080	6240	6240	5440	5440	7200	32800
24	608000000	624000000	592000000	624000000	528000000	464000000	656000000	560000000	20000	7400	18400	10000	16800	14000	28000	24000
48	608000000	864000000	448000000	496000000	592000000	560000000	448000000	464000000	4640000	464000000	400000000	336000000	448000000	448000000	496000000	448000000
72	448000000	456000000	248000000	560000000	432000000	280000000	200000000	90000000	480000000	656000000	656000000	720000000	496000000	624000000	496000000	608000000
Panel D	Biological replicates in separate columns; each an independent experiment						n=5
	CFU/ml
hours	Resident strain (WT)					Invading strain (E2)
8	704000000	768000000	608000000	480000000	384000000	5600	5920	4960	4800	19600
24	544000000	560000000	448000000	496000000	480000000	8000	3800	8400	8800	11600
48	864000000	448000000	496000000	464000000	496000000	30400	11600	36800	33600	20000
72	560000000	624000000	560000000	560000000	272000000	28000	14400	43200	11200	16800
Panel E	Biological replicates in separate columns; each an independent experiment						n=5
	CFU/ml
hours	Resident strain (srlAEB)					Invading strain (E2)
8	928000000	544000000	3970000000	608000000	608000000	5600	5920	4960	4800	19600
24	624000000	528000000	576000000	528000000	432000000	8000	7200	24000	27200	12000
48	960000	20000	56000	48000000	580000	800000000	496000000	560000000	448000000	448000000
72	44800	200	33600	12160000	15600	592000000	848000000	528000000	496000000	768000000
Panel F	Invader densities (CFU/ml): Data from panels B-E replotted, plus Fig. ED6I-J; replicates in rows of the same column; WT indicates sorbitol genotype and srl cannot use sorbitol. - indicates the invader does not produce a toxin, otherwise the toxin of the invader is indicated
	WT, -	WT, colE2	WT, colK	srl, -	srl, colE2	srl, colK
	7000	28000	27200	480000000	592000000	656000000
	40000	14400	12000		848000000	624000000			Two-tailed Mann-Whitney U tests:
	56000	43200	28800	656000000	528000000	400000000		WT resident	- vs E2	p=0.2832
	22400	11200	4400	656000000	496000000	480000000			- vs K	p=0.0549
	8400			720000000				srl resident	- vs E2	p=0.5897
	40000			496000000					- vs K	p=0.2347
	44800			624000000
	62400			496000000
	49600	16800	200	608000000	768000000	480000000
Panel G	Resident densities (CFU/ml): Data from panels B-E replotted, plus Fig. ED6I-J; replicates in rows of the same column; WT indicates sorbitol genotype and srl cannot use sorbitol. - indicates the invader does not produce a toxin, otherwise the toxin of the invader is indicated
	WT, -	WT, colE2	WT, colK	srl, -	srl, colE2	srl, colK
	448000000	560000000	592000000	448000000	44800	104000000
	496000000	624000000	608000000		200	5440000			Two-tailed Mann-Whitney U tests:
	528000000	560000000	400000000	456000000	33600	9280000		WT resident	- vs E2	p=0.3082
	560000000	560000000	480000000	248000000	12160000	40000000			- vs K	p=0.7737
	640000000			560000000				srl resident	- vs E2	p=0.0016
	480000000			432000000					- vs K	p=0.0031
	432000000			280000000
	400000000			200000000
	400000000	272000000	448000000	90000000	15600	4800000
