# Supplementary material for: Strain displacement in microbiomes via ecological competition
Source: Nat Microbiol. 2025 Nov 7;10(12):3122–35. doi: 10.1038/s41564-025-02162-w (PMC12669036; doi:10.1038/s41564-025-02162-w)
Supplement: Supplementary file 5 — Raw data used to generate Fig. 3. [file 41564_2025_2162_MOESM5_ESM.xlsx]

## Sheet: Sheet1
Panel B	Biological replicates in separate columns; each an independent experiment
				Resident CFU/ml																					Invader CFU/ml
				8h					24h					48h					72h						8h					24h					48h					72h
	Resident	Invader		Replicate 1	Replicate 2	Replicate 3	Replicate 4	Replicate 5	Replicate 1	Replicate 2	Replicate 3	Replicate 4	Replicate 5	Replicate 1	Replicate 2	Replicate 3	Replicate 4	Replicate 5	Replicate 1	Replicate 2	Replicate 3	Replicate 4	Replicate 5		Replicate 1	Replicate 2	Replicate 3	Replicate 4	Replicate 5	Replicate 1	Replicate 2	Replicate 3	Replicate 4	Replicate 5	Replicate 1	Replicate 2	Replicate 3	Replicate 4	Replicate 5	Replicate 1	Replicate 2	Replicate 3	Replicate 4	Replicate 5
	E. coli 0018	E. coli HS pACYC184		4.48e+08	4.8e+08	608000000	640000000	3.84e+08	4.64e+08	4.48e+08	560000000	4.96e+08	288000000	4.96e+08	592000000	4.96e+08	720000000	4.96e+08	608000000	592000000	608000000	592000000	608000000		13600	16000	11200	7600	5600	12000	24000	65600	5800	3400	800000	3280000	3040000	780000	220000	3680000	5600000	4800000	2560000	1520000
	E. coli 0018	E. coli IAI1 pACYC184		640000000	2.32e+08	164000000	4.48e+08	4.72e+08	4.48e+08	4.8e+08	560000000	592000000	280000000	656000000	608000000	560000000	624000000	4.48e+08	4.48e+08	304000000	5.28e+08	608000000	4e+08		10000	14400	7800	7800	6000	32000	60800	94400	59200	46400	13920000	13120000	24640000	84000000	7680000	5.2e+07	42000000	1.24e+08	72000000	3.2e+07
	E. coli 0018	E. coli Z1331 pACYC184		4.48e+08	2e+08	4.32e+08	560000000	4.96e+08	544000000	4.32e+08	560000000	4.96e+08	312000000	592000000	140000000	4.8e+08	592000000	560000000	4.96e+08	4.32e+08	640000000	720000000	4.32e+08		5400	7000	6800	7000	4000	10000	8200	10000	5800	5600	1080000	3600000	2720000	40000	30400	4960000	4800000	6.2e+07	1800000	680000
	E. coli 0018	E. coli Z1269 pACYC184		576000000	280000000	4.48e+08	592000000	2.48e+08	4.8e+08	3.92e+08	592000000	4.8e+08	576000000	4.48e+08	4.48e+08	4.48e+08	4.64e+08	4.96e+08	3.84e+08	328000000	656000000	608000000	560000000		12000	10400	7800	7000	4000	40000	28000	12400	6000	5000	580000	740000	20400	6000	2600	520000	620000	24800	6000	1600
	E. coli 0018	BZB1011 WT CmR		576000000	140000000	4.48e+08	608000000	4e+08	560000000	4.64e+08	4.8e+08	4.64e+08	4.48e+08	4.8e+08	148000000	360000000	4.48e+08	4.48e+08	296000000	5.28e+08	560000000	608000000	3.84e+08		9200	7000	9200	5800	5400	5600	31200	9600	2600	3200	800	24800	1800	400	200	200	12400	800	200	200
	E. coli 0960	E. coli HS pACYC184		704000000	2.48e+08	560000000	560000000	4.96e+08	4.48e+08	304000000	608000000	320000000	560000000	280000000	4.96e+08	4.48e+08	592000000	3.68e+08	4.96e+08	152000000	3.84e+08	4.96e+08	2.48e+08		8000	11200	11200	5400	4000	140000	28000	150400	62400	182400	2160000	620000	4160000	720000	8960000	4320000	300000	3680000	300000	1.4e+07
	E. coli 0960	E. coli IAI1 pACYC184		640000000	2e+08	560000000	4.96e+08	4.96e+08	608000000	280000000	304000000	4.64e+08	328000000	3.84e+08	280000000	4e+08	360000000	320000000	2.24e+08	1.16e+08	1.84e+08	2.08e+08	336000000		8000	11600	9600	5400	5800	200	1600	200	200	200	200	200	200	200	200	200	200	200	200	3200
	E. coli 0960	E. coli Z1331 pACYC184		608000000	560000000	4.48e+08	4.96e+08	4.48e+08	608000000	296000000	608000000	4.32e+08	3.84e+08	4.96e+08	4.32e+08	4.08e+08	2.48e+08	360000000	2.32e+08	304000000	280000000	4.8e+08	2.4e+08		10000	10800	6000	4800	7800	10800	7600	8400	5600	6000	10800	11600	24000	7000	15200	57600	99200	57600	12000	88000
	E. coli 0960	E. coli Z1269 pACYC184		5.12e+08	2.4e+08	4.48e+08	4.96e+08	2.4e+08	4.48e+08	280000000	560000000	4.48e+08	2e+08	576000000	1.84e+08	4e+08	2.32e+08	296000000	2.24e+08	144000000	2.48e+08	4.48e+08	312000000		12400	7800	10800	4000	6800	57600	46400	54400	36000	9000	74240000	840000	1.4e+07	740000	5.6e+07	4.16e+08	7.52e+08	280000000	2.48e+08	288000000
	E. coli 0960	BZB1011 WT CmR		4.96e+08	304000000	4.96e+08	608000000	4.8e+08	624000000	2.48e+08	4.64e+08	4.32e+08	296000000	7.36e+08	320000000	288000000	4.64e+08	156000000	4.48e+08	160000000	72000000	2e+08	4.32e+08		14000	2400	5400	3200	5600	12400	12000	32200	20000	2200	760000	620000	240000	220000	1640000	800000	300000	320000	360000	1000000
	E. coli 0268	E. coli HS pACYC184		8.16e+08	4.08e+08	624000000	608000000	656000000	656000000	656000000	608000000	592000000	576000000	592000000	304000000	608000000	4.8e+08	560000000	592000000	592000000	296000000	4.96e+08	4.96e+08		8200	10800	11000	5600	10000	24000	14000	185600	147200	12000	600000	540000	1600000	960000	800000	800000	700000	2480000	740000	1120000
	E. coli 0268	E. coli IAI1 pACYC184		608000000	4.08e+08	576000000	560000000	3.92e+08	8e+08	4.96e+08	592000000	4.96e+08	592000000	304000000	2.48e+08	4.64e+08	4.48e+08	7.52e+08	4.64e+08	656000000	592000000	4.32e+08	4.8e+08		11600	12000	12000	6000	7200	6600	10400	23200	7600	9200	10000	7000	10800	5600	7600	5000	11200	12000	6200	6200
	E. coli 0268	E. coli Z1331 pACYC184		576000000	592000000	560000000	4.64e+08	360000000	704000000	560000000	720000000	560000000	544000000	576000000	160000000	624000000	4.64e+08	4.64e+08	336000000	304000000	7.36e+08	576000000	576000000		6000	8400	6800	6000	6800	5400	16000	7600	5200	5600	3400	11200	8000	4200	5200	4200	15600	8400	4200	5600
	E. coli 0268	E. coli Z1269 pACYC184		592000000	304000000	704000000	576000000	4.48e+08	9.28e+08	4.16e+08	672000000	3.84e+08	640000000	624000000	304000000	280000000	4.48e+08	4.96e+08	140000000	2.48e+08	160000000	156000000	2.4e+08		7000	8200	7600	5600	7200	160000	20000	14800	36800	5800	2.08e+08	312000000	1.24e+08	2.6e+07	90000000	2.24e+08	304000000	280000000	304000000	2.24e+08
	E. coli 0268	BZB1011 WT CmR		592000000	4e+08	640000000	5.28e+08	560000000	688000000	4e+08	4.48e+08	3.68e+08	576000000	560000000	280000000	304000000	4.48e+08	608000000	288000000	136000000	4.48e+08	360000000	320000000		10200	8000	7800	7200	6000	11200	12000	11600	1800	6600	7400	91200	10800	11600	16400	14000	144000	24800	32800	7200
	Data reported as presented in panel B (CFU/ml invader); replicatew in separate columns; each an independent experiment
	Invasion into 0018 resident
	hours	Invader: E. coli HS					Invader: E. coli IAI1					Invader: E. coli Z1331					Invader: E. coli Z1269					Invader: E. coli BZB1011
	8	13600	16000	11200	7600	5600	10000	14400	7800	7800	6000	5400	7000	6800	7000	4000	12000	10400	7800	7000	4000	9200	7000	9200	5800	5400
	24	12000	24000	65600	5800	3400	32000	60800	94400	59200	46400	10000	8200	10000	5800	5600	40000	28000	12400	6000	5000	5600	31200	9600	2600	3200
	48	800000	3280000	3040000	780000	220000	13920000	13120000	24640000	84000000	7680000	1080000	3600000	2720000	40000	30400	580000	740000	20400	6000	2600	800	24800	1800	400	200
	72	3680000	5600000	4800000	2560000	1520000	52000000	42000000	124000000	72000000	32000000	4960000	4800000	62000000	1800000	680000	520000	620000	24800	6000	1600	200	12400	800	200	200
	Invasion into 0960 resident
	hours	Invader: E. coli HS					Invader: E. coli IAI1					Invader: E. coli Z1331					Invader: E. coli Z1269					Invader: E. coli BZB1011
	8	8000	11200	11200	5400	4000	8000	11600	9600	5400	5800	10000	10800	6000	4800	7800	12400	7800	10800	4000	6800	14000	2400	5400	3200	5600
	24	140000	28000	150000	62400	182000	200	1600	200	200	200	10800	7600	8400	5600	6000	57600	46400	54400	36000	9000	12400	12000	32200	20000	2200
	48	2160000	620000	4160000	720000	8960000	200	200	200	200	200	10800	11600	24000	7000	15200	74200000	840000	14000000	740000	56000000	760000	620000	240000	220000	1640000
	72	4320000	300000	3680000	300000	14000000	200	200	200	200	3200	57600	99200	57600	12000	88000	416000000	752000000	280000000	248000000	288000000	800000	300000	320000	360000	1000000
	Invasion into 0268 resident
	hours	Invader: E. coli HS					Invader: E. coli IAI1					Invader: E. coli Z1331					Invader: E. coli Z1269					Invader: E. coli BZB1011
	8	8200	10800	11000	5600	10000	11600	12000	12000	6000	7200	6000	8400	6800	6000	6800	7000	8200	7600	5600	7200	10200	8000	7800	7200	6000
	24	24000	14000	186000	147200	12000	6600	10400	23200	7600	9200	5400	16000	7600	5200	5600	160000	20000	14800	36800	5800	11200	12000	11600	1800	6600
	48	600000	540000	1600000	960000	800000	10000	7000	10800	5600	7600	3400	11200	8000	4200	5200	208000000	312000000	124000000	26000000	90000000	7400	91200	10800	11600	16400
	72	800000	700000	2480000	740000	1120000	5000	11200	12000	6200	6200	4200	15600	8400	4200	5600	224000000	304000000	280000000	304000000	224000000	14000	144000	24800	32800	7200
Panel C	Invader unique protein families (%)
	Invader	Resident	OverlapProp	Difference [%]	Invasion Rank
	HS	#0018	0.88	11.97	3
	IAI1	#0018	0.87	12.84	1
	Z1331	#0018	0.86	14.38	2
	Z1269	#0018	0.92	7.76	4
	BZB1011	#0018	0.88	12.37	5
	HS	#0960	0.94	5.73	2
	IAI1	#0960	0.92	7.69	5
	Z1331	#0960	0.9	9.88	4
	Z1269	#0960	0.83	16.63	1
	BZB1011	#0960	0.93	7.19	3
	HS	#0268	0.9	10.44	2
	IAI1	#0268	0.91	9.39	4
	Z1331	#0268	0.88	11.76	4
	Z1269	#0268	0.84	15.7	1
	BZB1011	#0268	0.91	9.26	3
Panel D	Invader unique protein families (%) correlated with Invader density; biological replicates in separate columns
	Invader	Resident	Difference [%]	Invader density (CFU/ml)
	HS	#0018	11.97	3200000	16000000	2800000	7680000	2160000
	IAI1	#0018	12.84	68000000	72000000	96000000	80000000	16000000
	Z1331	#0018	14.38	8000000	8000000	34000000	1200000	20000
	Z1269	#0018	7.76	280000	580000	10000	5600	800
	BZB1011	#0018	12.37	200	44800	5000	200	200
	HS	#0960	5.73	1440000	100000	4000000	260000	30000000
	IAI1	#0960	7.69	600	200	6000	200	32000
	Z1331	#0960	9.88	54400	280000	22400	8000	320000
	Z1269	#0960	16.63	288000000	224000000	416000000	232000000	240000000
	BZB1011	#0960	7.19	2240000	280000	400000	840000	520000
	HS	#0268	10.44	560000	640000	1520000	720000	520000
	IAI1	#0268	9.39	5200	24000	10000	6000	6000
	Z1331	#0268	11.76	4800	27200	7600	5600	5000
	Z1269	#0268	15.7	400000000	248000000	224000000	168000000	76000000
	BZB1011	#0268	9.26	15200	400000	27200	14400	13200
Panel E	CFU/ml, biological replicates in separate columns
	hours	Resident: 0960					Invader: Z1269 wt
	8	512000000	240000000	448000000	496000000	240000000	12400	7800	10800	4000	6800
	24	448000000	280000000	560000000	448000000	200000000	57600	46400	54400	36000	9000
	48	576000000	184000000	400000000	232000000	296000000	74200000	840000	14000000	740000	56000000
	72	224000000	144000000	248000000	448000000	312000000	416000000	752000000	280000000	248000000	288000000
Panel F	CFU/ml, biological replicates in separate columns
	hours	Resident: 0960					Invader: Z1269 E2
	8		464000000	480000000	416000000	320000000		14000	12000	4000	5000
	24		304000000	480000000	464000000	472000000		54400	73600	49600	30400
	48		62000000	156000000	224000000	560000		52000000	58000000	4160000	400000000
	72		800000	620000	400000	100000		464000000	464000000	312000000	288000000
Panel G	Invader endpoint density (72h), CFU/ml. Replicates within the same column. Resident strain indiated first, then invader after the comma.
0018, IAI1 wt	0018, IAI1 colE2	0018, BZB wt	0018, BZB colE2	0960, Z1269 wt	0960, Z1269 colE2	0960, IAI1 wt	0960, IAI1 colE2	0268, Z1269 wt	0268, Z1269 colE2	0268, Z1331 wt	0268, Z1331 colE2
52000000		200		416000000		200		224000000		4200			Two-tailed Mann-Whitney U tests (no toxin for invader)
42000000	78000000	12400	200	752000000	464000000	200	200	304000000	224000000	15600	11200		0018 resident	K12 vs IAI invader		p=0.0079
124000000	200000000	800	200	280000000	464000000	200	200	280000000	320000000	8400	8000		0960 resident	IAI1 vs Z1269 invader		p=0.0079
72000000	152000000	200	200	248000000	312000000	200	200	304000000	328000000	4200	5600		0268 resident	Z1331 vs Z1269 invader		p=0.0079
32000000	54000000	200	200	288000000	288000000	1600	6200	224000000	280000000	5600	5000
Panel H	Resident endpoint density (72h), CFU/ml. Replicates within the same column. Resident strain indiated first, then invader after the comma.
0018, IAI1 wt	0018, IAI1 colE2	0018, BZB wt	0018, BZB colE2	0960, Z1269 wt	0960, Z1269 colE2	0960, IAI1 wt	0960, IAI1 colE2	0268, Z1269 wt	0268, Z1269 colE2	0268, Z1331 wt	0268, Z1331 colE2
448000000		296000000		224000000		224000000		140000000		336000000			Two-tailed Mann-Whitney U tests (WT invader vs colicinE2 invader)
304000000	104000000	528000000	84000000	144000000	800000	116000000	272000000	248000000	240000	304000000	116000000		0018 resident	K12 invader	p=0.6032
528000000	16000000	560000000	624000000	248000000	620000	184000000	448000000	160000000	57600	736000000	448000000		0018 resident	IAI1 invader	p=0.0159
608000000	76000000	608000000	528000000	448000000	400000	208000000	240000000	156000000	57600	576000000	384000000		0960 resident	IAI1 invader	p=0.1111
400000000	10000000	384000000	656000000	312000000	100000	336000000	288000000	240000000	1120000	576000000	384000000		0960 resident	Z1269 invader	p=0.0159
													0268 resident	Z1331 invader	p=0.3889
													0268 resident	Z1269 invader	p=0.0159
