# Supplementary material for: Strain displacement in microbiomes via ecological competition
Source: Nat Microbiol. 2025 Nov 7;10(12):3122–35. doi: 10.1038/s41564-025-02162-w (PMC12669036; doi:10.1038/s41564-025-02162-w)
Supplement: Supplementary file 6 — Raw data used to generate Fig. 4. [file 41564_2025_2162_MOESM6_ESM.xlsx]

## Sheet: Sheet1
Panel B	CFU/ml Invader: Biological replicates in the same column; each an independent experiment
Resident:	#0018	#0018	#0018	#0018	#0960	#0960	#0960	#0960	#0268	#0268	#0268	#0268
Invader:	IAI1	IAI1	IAI1	IAI1	Z1269	Z1269	Z1269	Z1269	Z1269	Z1269	Z1269	Z1269		Mann-Whitney U test (Community vs no community)
Invader toxin:	no toxin	colicin E2	no toxin	colicin E2	no toxin	colicin E2	no toxin	colicin E2	no toxin	colicin E2	no toxin	colicin E2		Resident:	Invader:	Invader toxin:
Added community:	No community	No community	15-species	15-species	No community	No community	15-species	15-species	No community	No community	15-species	15-species		0018	IAI1	no	p=0.0286
	22000000	148000000	400	200	160000000	80000000	1700	2600	80000000	528000000	900	2400		0960	Z1269	no	p=0.0043
	13000000	42000000	72000	130000	190000000	496000000	900	1700	304000000	280000000	2200	22400		0268	Z1269	no	p=0.0079
	48000000	100000000	400	1000	190000000	112000000	1100	1200	320000000	400000000	15200	3000
	60000000	152000000	400	200	312000000	432000000	6000	5200	320000000	448000000	2000	200
					940000		20000	6400	448000000		200
					280000000
Panel C	CFU/ml Resident: Biological replicates in the same column; each an independent experiment
Resident:	#0018	#0018	#0018	#0018	#0960	#0960	#0960	#0960	#0268	#0268	#0268	#0268
Invader:	IAI1	IAI1	IAI1	IAI1	Z1269	Z1269	Z1269	Z1269	Z1269	Z1269	Z1269	Z1269		Mann-Whitney U test (no toxin vs colicin E2 invader)
Invader toxin:	no toxin	colicin E2	no toxin	colicin E2	no toxin	colicin E2	no toxin	colicin E2	no toxin	colicin E2	no toxin	colicin E2		Resident:	Invader:	Community
Added community:	No community	No community	15-species	15-species	No community	No community	15-species	15-species	No community	No community	15-species	15-species		0018	IAI1	no	p=0.0286
	640000000	296000000	312000000	320000000	480000000	80000	50000000	13000000	340000000	140000	17000000	124000000		0018	IAI1	15sp	p>0.9999
	496000000	104000000	576000000	248000000	512000000	140000	7000000	4000000	304000000	240000	296000000	112000000		0960	Z1269	no	p=0.0095
	576000000	36000000	104000000	224000000	164000000	4320000	4000000	180000000	200000000	480000	304000000	60000000		0960	Z1269	15sp	p=0.5873
	576000000	280000000	608000000	624000000	496000000	540000	248000000	160000000	256000000	580000	104000000	240000000		0268	Z1269	no	p=0.0159
					432000000		120000000	448000000	464000000		360000000			0268	Z1269	15sp	p=0.5556
					496000000
Panel D	See other tabs in sheet
Panel E + F					Panel E						Panel F
					Endpoint invader (CFU/ml) at 72h						Endpoint resident (CFU/ml) at 72h
Community	Species	Resident	Invader		Replicate 1	Replicate 2	Replicate 3	Median			Replicate 1	Replicate 2	Replicate 3	Median
H3-1	L. sacc, L. delb, P. vulg	#0960	Z1269 colE2		4000000	2800	400	2800	Mann-whitney U test:		4000000	280000000	2e+08	2e+08	Mann-whitney U test:
H3-2	L. sacc, A. muci, L. plan	#0960	Z1269 colE2		17000000	4480000	32000000	17000000	H3 medians vs L3 medians	p=0.0079	30000000	2.4e+07	5e+07	30000000	H3 medians vs L3 medians	p=0.0159
H3-3	L. sacc, P. vulg, L. plan	#0960	Z1269 colE2		3000000	5800	3600	5800	H5 medians vs L5 medians	p=0.0079	8000000	2e+08	78000000	78000000	H5 medians vs L5 medians	p=0.0079
H3-4	L. sacc, L. delb, A. muci	#0960	Z1269 colE2		210000000	6080000	10880000	10880000			12000000	10000000	2.6e+07	12000000
H3-5	A. muci, B. brev, L. plan	#0960	Z1269 colE2		9000	2400	8200	8200			330000000	172000000	9.6e+07	172000000
L3-1	L. acid, M. torq, L. ferm	#0960	Z1269 colE2		100000000	76000000	4e+08	100000000			2000	3840000	820000	820000
L3-2	H. bifo, M. torq, L. ferm	#0960	Z1269 colE2		60000000	1.12e+08	9.8e+07	9.8e+07			2000	18000000	1.6e+07	1.6e+07
L3-3	B. anim, M. torq, L. ferm	#0960	Z1269 colE2		90000000	84000000	304000000	90000000			4000	2.6e+07	320000	320000
L3-4	L. sali, M. torq, L. ferm	#0960	Z1269 colE2		60000000	140000000	4.8e+08	140000000			7000	4480000	220000	220000
L3-5	L. rumi, M. torq, L. ferm	#0960	Z1269 colE2		80000000	1.04e+08	3.84e+08	1.04e+08			3000	34000000	160000	160000
H5-1	B. anim, L. sacc, L. delb, A. muci, L. plan	#0960	Z1269 colE2		900000	25920000	46400000	25920000			44000000	1.16e+08	1.2e+07	44000000
H5-2	L. sacc, L. delb, A. muci, L. acid, L. plan	#0960	Z1269 colE2		14000	5440000	28160000	5440000			96000000	90000000	6e+07	90000000
H5-3	L. sacc, L. delb, A. muci, L. plan, L. ferm	#0960	Z1269 colE2		13000000	27200000	24640000	24640000			52000	3.2e+07	80000000	3.2e+07
H5-4	L. sacc, L. delb, P. vulg, B. brev, L. plan	#0960	Z1269 colE2		4000	3000	5600	4000			108000000	90000000	4.96e+08	108000000
H5-5	L. sacc, P. vulg, B. brev, L. rumi, B. long	#0960	Z1269 colE2		4000	5600	5800	5600			152000000	1.08e+08	80000000	1.08e+08
L5-1	B. anim, L. acid, M. torq, L. rumi, L. ferm	#0960	Z1269 colE2		21000000	144000000	4.48e+08	144000000			1800000	5920000	160000	1800000
L5-2	B. anim, B. long, M. torq, L. rumi, L. ferm	#0960	Z1269 colE2		30000000	9.6e+07	608000000	9.6e+07			4000000	2.4e+07	100000	4000000
L5-3	B. anim, M. torq, H. bifo, L. rumi, L. ferm	#0960	Z1269 colE2		30000000	1.2e+08	3.68e+08	1.2e+08			400000	40000000	500000	500000
L5-4	L. acid, M. torq, L. sali, L. rumi, L. ferm	#0960	Z1269 colE2		40000000	6e+07	4.64e+08	6e+07			5600000	6e+06	240000	5600000
L5-5	A. muci, B. long, M. torq, H. bifo, L. ferm	#0960	Z1269 colE2		2200000	6e+07	156000000	6e+07			1800000	72000000	6e+06	6e+06
Panel G	CFU/ml Invader at endpoint (72h): Biological replicates in the same column; each an independent experiment
Resident:	#0018 srlAEB mutant	#0018 srlAEB mutant	#0018 srlAEB mutant	#0018 srlAEB mutant
Invader:	IAI1	IAI1	IAI1	IAI1
Invader toxin:	no toxin	colicin E2	no toxin	colicin E2
Added community:	9 species	9 species	9 species	9 species
Added sorbitol:	-	-	+	+
	1400000	3600000	152000000	232000000		Mann-Whitney U test (compare with and without sorbitol)
	3040000	2800000	54000000	100000000		No toxin:	p=0.0286
	120000	1600000	400000000	400000000
	3840000	1720000	640000000	416000000
Panel H	CFU/ml Resident at endpoint (72h): Biological replicates in the same column; each an independent experiment
Resident:	#0018 srlAEB mutant	#0018 srlAEB mutant	#0018 srlAEB mutant	#0018 srlAEB mutant
Invader:	IAI1	IAI1	IAI1	IAI1
Invader toxin:	no toxin	colicin E2	no toxin	colicin E2		Mann-Whitney U test
Added community:	9 species	9 species	9 species	9 species			No toxin vs E2 invader
Added sorbitol:	-	-	+	+		No sorbitol added	p>0.9999
	432000000	480000000	328000000	38000000		Sorbitol added	p=0.0286
	280000000	204000000	200000000	18000000
	280000000	496000000	432000000	124000000			Sorbitol vs no sorbitol
	608000000	320000000	448000000	4480000		E2 invader	p=0.0286

## Sheet: Panel D-single species
Species code	Commensal				% overlap, when the resident is 0960 and the invader is Z1269
1	Bifidobacterium animalis subsp. lactis DSM 10140				60.8696
2	[Clostridium] Lacrimispora saccharolyticum WM1				76.8116
3	Lactobacillus delbrueckii subsp. Delbrueckii				71.0145
4	Akkermansia muciniphila ATCC BAA-835				66.6667
5	Lactobacillus acidophilus NCFM				57.971
6	Bifidobacterium longum subsp. longum JCM 1217				66.6667
7	Phocaeicola vulgatus ATCC 8482				76.8116
8	[Ruminococcus] torques ATCC 27756				49.2754
9	Lactobacillus salivarius DSM 20555				65.2174
10	Bifidobacterium breve DSM 20213				76.8116
11	Holdemanella biformis				60.8696
12	Lactobacillus ruminis				63.7681
13	Bifidobacterium longum subsp. infantis				71.0145
14	Lactobacillus plantarum				76.8116
15	Limosilactobacillus [Lactobacillus] fermentum				47.8261
					% overlap, when the resident is 0960 and the invader is Z1269
All 15 species					94.2029

## Sheet: Panel D-3-member communities
Species in community (see code on previous tab)			% overlap, when the resident is 0960 and the invader is Z1269
5	8	15	57.971
8	11	15	60.8696
1	8	15	62.3188
1	12	15	65.2174
5	8	11	65.2174
5	11	15	65.2174
8	9	10	65.2174
8	9	15	65.2174
8	12	15	65.2174
1	5	8	66.6667
1	5	15	66.6667
1	8	12	66.6667
4	8	15	66.6667
6	8	15	66.6667
4	8	11	68.1159
4	11	15	68.1159
5	8	12	68.1159
5	12	15	68.1159
6	8	11	68.1159
6	11	15	68.1159
1	5	12	69.5652
1	8	11	69.5652
1	11	15	69.5652
5	8	9	69.5652
5	8	10	69.5652
5	9	10	69.5652
5	9	15	69.5652
8	9	11	69.5652
8	11	12	69.5652
9	11	15	69.5652
11	12	15	69.5652
1	6	8	71.0145
1	6	12	71.0145
1	6	15	71.0145
1	8	9	71.0145
1	8	10	71.0145
1	9	10	71.0145
1	9	15	71.0145
1	11	12	71.0145
3	5	8	71.0145
3	5	15	71.0145
3	8	15	71.0145
4	5	8	71.0145
4	5	15	71.0145
4	6	8	71.0145
4	6	15	71.0145
5	6	8	71.0145
5	6	15	71.0145
6	8	9	71.0145
6	8	10	71.0145
6	8	12	71.0145
6	8	13	71.0145
6	9	10	71.0145
6	9	15	71.0145
6	12	15	71.0145
6	13	15	71.0145
8	9	12	71.0145
8	13	15	71.0145
9	12	15	71.0145
1	5	11	72.4638
1	6	11	72.4638
1	6	13	72.4638
1	8	13	72.4638
1	9	12	72.4638
1	12	13	72.4638
1	13	15	72.4638
4	5	11	72.4638
4	6	11	72.4638
4	8	9	72.4638
4	8	10	72.4638
4	8	12	72.4638
4	9	10	72.4638
4	9	15	72.4638
4	12	15	72.4638
5	6	11	72.4638
5	9	11	72.4638
5	9	12	72.4638
5	11	12	72.4638
6	9	11	72.4638
6	11	12	72.4638
6	11	13	72.4638
6	12	13	72.4638
8	11	13	72.4638
8	12	13	72.4638
11	13	15	72.4638
12	13	15	72.4638
1	3	5	73.913
1	3	8	73.913
1	3	15	73.913
1	4	12	73.913
1	4	15	73.913
1	5	6	73.913
1	5	9	73.913
1	5	10	73.913
1	11	13	73.913
3	5	11	73.913
3	8	11	73.913
3	11	15	73.913
4	9	11	73.913
4	11	12	73.913
5	6	9	73.913
5	6	10	73.913
5	6	12	73.913
5	6	13	73.913
5	8	13	73.913
5	13	15	73.913
9	11	12	73.913
11	12	13	73.913
1	4	6	75.3623
1	4	11	75.3623
1	5	13	75.3623
1	6	9	75.3623
1	6	10	75.3623
1	9	11	75.3623
4	5	6	75.3623
4	5	9	75.3623
4	5	10	75.3623
4	5	12	75.3623
4	6	9	75.3623
4	6	10	75.3623
4	6	12	75.3623
4	6	13	75.3623
4	8	13	75.3623
4	13	15	75.3623
5	11	13	75.3623
5	12	13	75.3623
6	9	12	75.3623
6	9	13	75.3623
8	9	13	75.3623
9	13	15	75.3623
1	3	11	76.8116
1	3	12	76.8116
1	4	5	76.8116
1	4	13	76.8116
1	9	13	76.8116
1	10	11	76.8116
1	10	12	76.8116
1	10	15	76.8116
2	8	15	76.8116
3	5	6	76.8116
3	5	9	76.8116
3	5	10	76.8116
3	5	12	76.8116
3	6	8	76.8116
3	6	11	76.8116
3	6	15	76.8116
3	8	9	76.8116
3	8	10	76.8116
3	8	12	76.8116
3	9	10	76.8116
3	9	15	76.8116
3	12	15	76.8116
4	9	12	76.8116
4	11	13	76.8116
4	12	13	76.8116
5	9	13	76.8116
6	10	11	76.8116
6	10	12	76.8116
6	10	15	76.8116
8	10	11	76.8116
8	10	12	76.8116
8	10	15	76.8116
8	14	15	76.8116
9	11	13	76.8116
9	12	13	76.8116
10	11	12	76.8116
10	11	15	76.8116
10	12	15	76.8116
1	4	9	78.2609
1	4	10	78.2609
1	8	14	78.2609
1	10	13	78.2609
1	12	14	78.2609
1	14	15	78.2609
2	6	8	78.2609
2	6	11	78.2609
2	6	15	78.2609
2	8	9	78.2609
2	8	10	78.2609
2	8	11	78.2609
2	9	10	78.2609
2	9	15	78.2609
2	11	15	78.2609
3	9	11	78.2609
3	11	12	78.2609
4	5	13	78.2609
4	7	8	78.2609
4	7	11	78.2609
4	7	15	78.2609
5	8	14	78.2609
5	14	15	78.2609
6	10	13	78.2609
7	8	11	78.2609
7	8	15	78.2609
7	11	15	78.2609
8	10	13	78.2609
8	12	14	78.2609
10	11	13	78.2609
10	12	13	78.2609
10	13	15	78.2609
12	14	15	78.2609
1	2	8	79.7101
1	2	12	79.7101
1	2	15	79.7101
1	3	6	79.7101
1	3	9	79.7101
1	3	10	79.7101
1	5	14	79.7101
1	9	14	79.7101
2	5	8	79.7101
2	5	15	79.7101
2	6	9	79.7101
2	6	10	79.7101
2	8	12	79.7101
2	9	11	79.7101
2	12	15	79.7101
3	4	5	79.7101
3	4	8	79.7101
3	4	11	79.7101
3	4	15	79.7101
3	5	13	79.7101
3	6	9	79.7101
3	6	10	79.7101
3	6	12	79.7101
3	6	13	79.7101
3	8	13	79.7101
3	9	12	79.7101
3	11	13	79.7101
3	13	15	79.7101
4	5	7	79.7101
4	6	7	79.7101
4	9	13	79.7101
5	7	8	79.7101
5	7	11	79.7101
5	7	15	79.7101
5	9	14	79.7101
5	10	11	79.7101
5	10	12	79.7101
5	10	15	79.7101
5	12	14	79.7101
6	7	8	79.7101
6	7	11	79.7101
6	7	15	79.7101
8	9	14	79.7101
8	11	14	79.7101
9	10	11	79.7101
9	10	12	79.7101
9	10	15	79.7101
9	12	14	79.7101
9	14	15	79.7101
11	14	15	79.7101
1	2	5	81.1594
1	2	6	81.1594
1	2	9	81.1594
1	2	10	81.1594
1	2	11	81.1594
1	3	13	81.1594
1	6	14	81.1594
1	7	12	81.1594
1	7	15	81.1594
1	11	14	81.1594
1	13	14	81.1594
2	5	6	81.1594
2	5	9	81.1594
2	5	10	81.1594
2	5	11	81.1594
2	5	12	81.1594
2	6	12	81.1594
2	6	13	81.1594
2	8	13	81.1594
2	9	12	81.1594
2	11	12	81.1594
2	11	13	81.1594
2	13	15	81.1594
3	4	6	81.1594
3	4	7	81.1594
3	5	7	81.1594
3	7	8	81.1594
3	7	11	81.1594
3	7	15	81.1594
3	12	13	81.1594
4	7	9	81.1594
4	7	10	81.1594
4	10	11	81.1594
4	10	12	81.1594
4	10	15	81.1594
5	6	7	81.1594
5	10	13	81.1594
5	11	14	81.1594
6	8	14	81.1594
6	12	14	81.1594
6	13	14	81.1594
6	14	15	81.1594
7	8	9	81.1594
7	8	10	81.1594
7	9	10	81.1594
7	9	11	81.1594
7	9	15	81.1594
7	12	15	81.1594
8	13	14	81.1594
9	10	13	81.1594
11	12	14	81.1594
12	13	14	81.1594
13	14	15	81.1594
1	2	13	82.6087
1	3	4	82.6087
1	3	14	82.6087
1	4	7	82.6087
1	4	8	82.6087
1	5	7	82.6087
1	7	8	82.6087
1	7	11	82.6087
2	4	6	82.6087
2	4	8	82.6087
2	4	11	82.6087
2	4	15	82.6087
2	5	13	82.6087
2	9	13	82.6087
2	12	13	82.6087
3	4	9	82.6087
3	4	10	82.6087
3	4	12	82.6087
3	5	14	82.6087
3	6	7	82.6087
3	8	14	82.6087
3	9	13	82.6087
3	9	14	82.6087
3	10	11	82.6087
3	10	12	82.6087
3	10	15	82.6087
3	12	14	82.6087
3	14	15	82.6087
4	7	12	82.6087
4	8	14	82.6087
4	10	13	82.6087
4	14	15	82.6087
5	6	14	82.6087
5	7	9	82.6087
5	7	10	82.6087
5	7	12	82.6087
5	13	14	82.6087
6	7	9	82.6087
6	7	10	82.6087
6	9	14	82.6087
6	11	14	82.6087
7	8	12	82.6087
7	11	12	82.6087
9	11	14	82.6087
9	13	14	82.6087
11	13	14	82.6087
1	3	7	84.058
1	4	14	84.058
1	6	7	84.058
2	4	9	84.058
2	4	10	84.058
2	10	11	84.058
2	10	12	84.058
2	10	15	84.058
3	4	13	84.058
3	7	9	84.058
3	7	10	84.058
3	7	12	84.058
3	10	13	84.058
3	11	14	84.058
4	5	14	84.058
4	7	13	84.058
4	11	14	84.058
4	12	14	84.058
5	7	13	84.058
6	7	12	84.058
6	7	13	84.058
7	8	13	84.058
7	11	13	84.058
7	13	15	84.058
1	2	3	85.5072
1	2	4	85.5072
1	7	9	85.5072
1	7	10	85.5072
1	7	13	85.5072
1	10	14	85.5072
2	4	5	85.5072
2	4	12	85.5072
2	4	13	85.5072
2	10	13	85.5072
3	6	14	85.5072
3	7	13	85.5072
3	13	14	85.5072
4	6	14	85.5072
4	9	14	85.5072
4	13	14	85.5072
6	10	14	85.5072
7	9	12	85.5072
7	12	13	85.5072
8	10	14	85.5072
10	11	14	85.5072
10	12	14	85.5072
10	13	14	85.5072
10	14	15	85.5072
1	2	14	86.9565
2	3	5	86.9565
2	3	6	86.9565
2	3	8	86.9565
2	3	9	86.9565
2	3	10	86.9565
2	3	11	86.9565
2	3	13	86.9565
2	3	15	86.9565
2	4	7	86.9565
2	5	14	86.9565
2	6	7	86.9565
2	7	8	86.9565
2	7	11	86.9565
2	7	15	86.9565
2	8	14	86.9565
2	9	14	86.9565
2	12	14	86.9565
2	14	15	86.9565
3	10	14	86.9565
5	10	14	86.9565
7	9	13	86.9565
9	10	14	86.9565
1	7	14	88.4058
2	3	12	88.4058
2	5	7	88.4058
2	6	14	88.4058
2	7	9	88.4058
2	7	10	88.4058
2	11	14	88.4058
2	13	14	88.4058
3	4	14	88.4058
4	7	14	88.4058
5	7	14	88.4058
7	8	14	88.4058
7	9	14	88.4058
7	10	11	88.4058
7	10	12	88.4058
7	10	15	88.4058
7	11	14	88.4058
7	12	14	88.4058
7	14	15	88.4058
1	2	7	89.8551
2	3	14	89.8551
2	7	12	89.8551
2	7	13	89.8551
2	10	14	89.8551
3	7	14	89.8551
4	10	14	89.8551
6	7	14	89.8551
7	10	13	89.8551
7	13	14	89.8551
2	3	4	91.3043
2	3	7	92.7536
2	4	14	92.7536
2	7	14	92.7536
7	10	14	92.7536

## Sheet: Panel D-5-member communities
Species in community (see code on previous tab)					% overlap, when the resident is 0960 and the invader is Z1269
1	5	8	12	15	69.5652
1	6	8	12	15	71.0145
1	8	11	12	15	71.0145
1	5	8	11	15	72.4638
1	6	8	11	12	72.4638
1	6	8	11	15	72.4638
1	6	8	12	13	72.4638
1	6	8	13	15	72.4638
1	6	11	12	15	72.4638
1	6	12	13	15	72.4638
1	8	9	12	15	72.4638
1	8	12	13	15	72.4638
4	5	8	11	15	72.4638
4	6	8	11	15	72.4638
5	6	8	11	15	72.4638
5	8	9	11	15	72.4638
5	8	9	12	15	72.4638
5	8	11	12	15	72.4638
6	8	9	11	15	72.4638
6	8	11	12	15	72.4638
6	8	11	13	15	72.4638
6	8	12	13	15	72.4638
1	3	5	8	15	73.913
1	4	8	12	15	73.913
1	5	6	8	12	73.913
1	5	6	8	15	73.913
1	5	6	12	15	73.913
1	5	8	9	12	73.913
1	5	8	9	15	73.913
1	5	8	11	12	73.913
1	5	9	12	15	73.913
1	5	11	12	15	73.913
1	6	8	11	13	73.913
1	6	11	12	13	73.913
1	6	11	13	15	73.913
1	8	11	12	13	73.913
1	8	11	13	15	73.913
1	11	12	13	15	73.913
3	5	8	11	15	73.913
4	8	9	11	15	73.913
4	8	11	12	15	73.913
5	6	8	9	15	73.913
5	6	8	12	15	73.913
5	6	8	13	15	73.913
6	8	11	12	13	73.913
6	11	12	13	15	73.913
8	9	11	12	15	73.913
8	11	12	13	15	73.913
1	4	6	8	12	75.3623
1	4	6	8	15	75.3623
1	4	6	12	15	75.3623
1	4	8	11	12	75.3623
1	4	8	11	15	75.3623
1	4	11	12	15	75.3623
1	5	6	8	11	75.3623
1	5	6	8	13	75.3623
1	5	6	11	12	75.3623
1	5	6	11	15	75.3623
1	5	6	12	13	75.3623
1	5	6	13	15	75.3623
1	5	8	12	13	75.3623
1	5	8	13	15	75.3623
1	5	12	13	15	75.3623
1	6	8	9	12	75.3623
1	6	8	9	15	75.3623
1	6	9	12	15	75.3623
1	8	9	11	12	75.3623
1	8	9	11	15	75.3623
1	9	11	12	15	75.3623
4	5	6	8	15	75.3623
4	5	8	9	15	75.3623
4	5	8	12	15	75.3623
4	6	8	9	15	75.3623
4	6	8	12	15	75.3623
4	6	8	13	15	75.3623
5	6	8	9	11	75.3623
5	6	8	11	12	75.3623
5	6	8	11	13	75.3623
5	6	8	12	13	75.3623
5	6	9	11	15	75.3623
5	6	11	12	15	75.3623
5	6	11	13	15	75.3623
5	6	12	13	15	75.3623
5	8	9	11	12	75.3623
5	8	11	13	15	75.3623
5	8	12	13	15	75.3623
5	9	11	12	15	75.3623
6	8	9	12	15	75.3623
6	8	9	13	15	75.3623
1	3	5	8	11	76.8116
1	3	5	8	12	76.8116
1	3	5	11	15	76.8116
1	3	5	12	15	76.8116
1	3	8	11	15	76.8116
1	3	8	12	15	76.8116
1	4	5	8	12	76.8116
1	4	5	8	15	76.8116
1	4	5	12	15	76.8116
1	4	6	8	11	76.8116
1	4	6	8	13	76.8116
1	4	6	11	12	76.8116
1	4	6	11	15	76.8116
1	4	6	12	13	76.8116
1	4	6	13	15	76.8116
1	4	8	12	13	76.8116
1	4	8	13	15	76.8116
1	4	12	13	15	76.8116
1	5	6	8	9	76.8116
1	5	6	9	12	76.8116
1	5	6	9	15	76.8116
1	5	6	11	13	76.8116
1	5	8	9	11	76.8116
1	5	8	11	13	76.8116
1	5	9	11	12	76.8116
1	5	9	11	15	76.8116
1	5	11	12	13	76.8116
1	5	11	13	15	76.8116
1	6	8	9	11	76.8116
1	6	8	9	13	76.8116
1	6	8	10	11	76.8116
1	6	8	10	12	76.8116
1	6	8	10	15	76.8116
1	6	9	11	12	76.8116
1	6	9	11	15	76.8116
1	6	9	12	13	76.8116
1	6	9	13	15	76.8116
1	6	10	11	12	76.8116
1	6	10	11	15	76.8116
1	6	10	12	15	76.8116
1	8	9	12	13	76.8116
1	8	9	13	15	76.8116
1	8	10	11	12	76.8116
1	8	10	11	15	76.8116
1	8	10	12	15	76.8116
1	9	12	13	15	76.8116
1	10	11	12	15	76.8116
3	5	6	8	11	76.8116
3	5	6	8	15	76.8116
3	5	6	11	15	76.8116
3	5	8	9	15	76.8116
3	5	8	12	15	76.8116
3	6	8	11	15	76.8116
4	5	6	8	11	76.8116
4	5	6	11	15	76.8116
4	5	8	9	11	76.8116
4	5	8	11	12	76.8116
4	5	9	11	15	76.8116
4	5	11	12	15	76.8116
4	6	8	9	11	76.8116
4	6	8	11	12	76.8116
4	6	8	11	13	76.8116
4	6	8	12	13	76.8116
4	6	9	11	15	76.8116
4	6	11	12	15	76.8116
4	6	11	13	15	76.8116
4	6	12	13	15	76.8116
4	8	9	12	15	76.8116
4	8	11	13	15	76.8116
4	8	12	13	15	76.8116
5	6	8	9	12	76.8116
5	6	8	9	13	76.8116
5	6	9	12	15	76.8116
5	6	9	13	15	76.8116
5	6	11	12	13	76.8116
5	8	9	13	15	76.8116
5	8	11	12	13	76.8116
5	11	12	13	15	76.8116
6	8	9	11	12	76.8116
6	8	9	11	13	76.8116
6	8	9	12	13	76.8116
6	8	10	11	12	76.8116
6	8	10	11	15	76.8116
6	8	10	12	15	76.8116
6	9	11	12	15	76.8116
6	9	11	13	15	76.8116
6	9	12	13	15	76.8116
6	10	11	12	15	76.8116
8	9	11	13	15	76.8116
8	9	12	13	15	76.8116
8	10	11	12	15	76.8116
1	3	5	11	12	78.2609
1	3	8	11	12	78.2609
1	3	11	12	15	78.2609
1	4	5	6	8	78.2609
1	4	5	6	12	78.2609
1	4	5	6	15	78.2609
1	4	5	8	11	78.2609
1	4	5	11	12	78.2609
1	4	5	11	15	78.2609
1	4	6	11	13	78.2609
1	4	8	9	12	78.2609
1	4	8	9	15	78.2609
1	4	8	11	13	78.2609
1	4	9	12	15	78.2609
1	4	11	12	13	78.2609
1	4	11	13	15	78.2609
1	5	6	9	11	78.2609
1	5	6	9	13	78.2609
1	5	8	9	13	78.2609
1	5	9	12	13	78.2609
1	5	9	13	15	78.2609
1	6	8	10	13	78.2609
1	6	9	11	13	78.2609
1	6	10	11	13	78.2609
1	6	10	12	13	78.2609
1	6	10	13	15	78.2609
1	8	9	11	13	78.2609
1	8	10	11	13	78.2609
1	8	10	12	13	78.2609
1	8	10	13	15	78.2609
1	8	12	14	15	78.2609
1	9	11	12	13	78.2609
1	9	11	13	15	78.2609
1	10	11	12	13	78.2609
1	10	11	13	15	78.2609
1	10	12	13	15	78.2609
2	6	8	11	15	78.2609
3	5	8	9	11	78.2609
3	5	8	11	12	78.2609
3	5	9	11	15	78.2609
3	5	11	12	15	78.2609
3	8	9	11	15	78.2609
3	8	11	12	15	78.2609
4	5	6	8	9	78.2609
4	5	6	8	12	78.2609
4	5	6	8	13	78.2609
4	5	6	9	15	78.2609
4	5	6	12	15	78.2609
4	5	6	13	15	78.2609
4	5	8	9	12	78.2609
4	5	8	13	15	78.2609
4	5	9	12	15	78.2609
4	6	11	12	13	78.2609
4	7	8	11	15	78.2609
4	8	9	11	12	78.2609
4	8	11	12	13	78.2609
4	9	11	12	15	78.2609
4	11	12	13	15	78.2609
5	6	9	11	12	78.2609
5	6	9	11	13	78.2609
5	6	9	12	13	78.2609
5	8	9	11	13	78.2609
5	8	9	12	13	78.2609
5	9	11	13	15	78.2609
5	9	12	13	15	78.2609
6	8	10	11	13	78.2609
6	8	10	12	13	78.2609
6	8	10	13	15	78.2609
6	9	11	12	13	78.2609
6	10	11	12	13	78.2609
6	10	11	13	15	78.2609
6	10	12	13	15	78.2609
8	9	11	12	13	78.2609
8	10	11	12	13	78.2609
8	10	11	13	15	78.2609
8	10	12	13	15	78.2609
9	11	12	13	15	78.2609
10	11	12	13	15	78.2609
1	2	8	12	15	79.7101
1	3	5	6	8	79.7101
1	3	5	6	11	79.7101
1	3	5	6	12	79.7101
1	3	5	6	15	79.7101
1	3	5	8	9	79.7101
1	3	5	9	12	79.7101
1	3	5	9	15	79.7101
1	3	6	8	11	79.7101
1	3	6	8	12	79.7101
1	3	6	8	15	79.7101
1	3	6	11	12	79.7101
1	3	6	11	15	79.7101
1	3	6	12	15	79.7101
1	3	8	9	12	79.7101
1	3	8	9	15	79.7101
1	3	9	12	15	79.7101
1	4	5	6	11	79.7101
1	4	5	6	13	79.7101
1	4	5	8	9	79.7101
1	4	5	8	13	79.7101
1	4	5	9	12	79.7101
1	4	5	9	15	79.7101
1	4	5	12	13	79.7101
1	4	5	13	15	79.7101
1	4	6	8	9	79.7101
1	4	6	9	12	79.7101
1	4	6	9	15	79.7101
1	4	8	9	11	79.7101
1	4	9	11	12	79.7101
1	4	9	11	15	79.7101
1	5	6	8	10	79.7101
1	5	6	10	11	79.7101
1	5	6	10	12	79.7101
1	5	6	10	15	79.7101
1	5	8	9	14	79.7101
1	5	8	10	11	79.7101
1	5	8	10	12	79.7101
1	5	8	10	15	79.7101
1	5	8	12	14	79.7101
1	5	8	14	15	79.7101
1	5	9	11	13	79.7101
1	5	9	12	14	79.7101
1	5	9	14	15	79.7101
1	5	10	11	12	79.7101
1	5	10	11	15	79.7101
1	5	10	12	15	79.7101
1	5	12	14	15	79.7101
1	6	8	9	10	79.7101
1	6	9	10	11	79.7101
1	6	9	10	12	79.7101
1	6	9	10	15	79.7101
1	8	9	10	11	79.7101
1	8	9	10	12	79.7101
1	8	9	10	15	79.7101
1	8	9	12	14	79.7101
1	8	9	14	15	79.7101
1	9	10	11	12	79.7101
1	9	10	11	15	79.7101
1	9	10	12	15	79.7101
1	9	12	14	15	79.7101
2	6	8	9	11	79.7101
2	6	8	9	15	79.7101
2	6	9	11	15	79.7101
2	8	9	11	15	79.7101
3	4	5	8	11	79.7101
3	4	5	8	15	79.7101
3	4	5	11	15	79.7101
3	4	8	11	15	79.7101
3	5	6	8	9	79.7101
3	5	6	8	12	79.7101
3	5	6	8	13	79.7101
3	5	6	9	11	79.7101
3	5	6	9	15	79.7101
3	5	6	11	12	79.7101
3	5	6	11	13	79.7101
3	5	6	12	15	79.7101
3	5	6	13	15	79.7101
3	5	8	9	12	79.7101
3	5	8	11	13	79.7101
3	5	8	13	15	79.7101
3	5	9	12	15	79.7101
3	5	11	13	15	79.7101
3	6	8	9	11	79.7101
3	6	8	9	15	79.7101
3	6	8	11	12	79.7101
3	6	8	11	13	79.7101
3	6	8	12	15	79.7101
3	6	8	13	15	79.7101
3	6	9	11	15	79.7101
3	6	11	12	15	79.7101
3	6	11	13	15	79.7101
3	8	9	12	15	79.7101
3	8	11	13	15	79.7101
4	5	6	9	11	79.7101
4	5	6	11	12	79.7101
4	5	6	11	13	79.7101
4	5	6	12	13	79.7101
4	5	7	8	11	79.7101
4	5	7	8	15	79.7101
4	5	7	11	15	79.7101
4	5	8	11	13	79.7101
4	5	8	12	13	79.7101
4	5	9	11	12	79.7101
4	5	11	13	15	79.7101
4	5	12	13	15	79.7101
4	6	7	8	11	79.7101
4	6	7	8	15	79.7101
4	6	7	11	15	79.7101
4	6	8	9	12	79.7101
4	6	8	9	13	79.7101
4	6	9	12	15	79.7101
4	6	9	13	15	79.7101
4	8	9	13	15	79.7101
5	6	8	10	11	79.7101
5	6	8	10	12	79.7101
5	6	8	10	15	79.7101
5	6	10	11	12	79.7101
5	6	10	11	15	79.7101
5	6	10	12	15	79.7101
5	7	8	11	15	79.7101
5	8	9	12	14	79.7101
5	8	9	14	15	79.7101
5	8	10	11	12	79.7101
5	8	10	11	15	79.7101
5	8	10	12	15	79.7101
5	8	12	14	15	79.7101
5	9	11	12	13	79.7101
5	9	12	14	15	79.7101
5	10	11	12	15	79.7101
6	7	8	11	15	79.7101
6	8	9	10	11	79.7101
6	8	9	10	12	79.7101
6	8	9	10	15	79.7101
6	9	10	11	12	79.7101
6	9	10	11	15	79.7101
6	9	10	12	15	79.7101
8	9	10	11	12	79.7101
8	9	10	11	15	79.7101
8	9	10	12	15	79.7101
8	9	12	14	15	79.7101
9	10	11	12	15	79.7101
1	2	5	8	12	81.1594
1	2	5	8	15	81.1594
1	2	5	12	15	81.1594
1	2	6	8	11	81.1594
1	2	6	8	12	81.1594
1	2	6	8	15	81.1594
1	2	6	11	12	81.1594
1	2	6	11	15	81.1594
1	2	6	12	15	81.1594
1	2	8	9	12	81.1594
1	2	8	9	15	81.1594
1	2	8	11	12	81.1594
1	2	8	11	15	81.1594
1	2	9	12	15	81.1594
1	2	11	12	15	81.1594
1	3	5	6	13	81.1594
1	3	5	8	13	81.1594
1	3	5	9	11	81.1594
1	3	5	11	13	81.1594
1	3	5	12	13	81.1594
1	3	5	13	15	81.1594
1	3	6	8	13	81.1594
1	3	6	11	13	81.1594
1	3	6	12	13	81.1594
1	3	6	13	15	81.1594
1	3	8	9	11	81.1594
1	3	8	11	13	81.1594
1	3	8	12	13	81.1594
1	3	8	13	15	81.1594
1	3	9	11	12	81.1594
1	3	9	11	15	81.1594
1	3	11	12	13	81.1594
1	3	11	13	15	81.1594
1	3	12	13	15	81.1594
1	4	5	6	9	81.1594
1	4	5	9	11	81.1594
1	4	5	11	13	81.1594
1	4	6	8	10	81.1594
1	4	6	9	11	81.1594
1	4	6	9	13	81.1594
1	4	6	10	11	81.1594
1	4	6	10	12	81.1594
1	4	6	10	15	81.1594
1	4	8	9	13	81.1594
1	4	8	10	11	81.1594
1	4	8	10	12	81.1594
1	4	8	10	15	81.1594
1	4	9	12	13	81.1594
1	4	9	13	15	81.1594
1	4	10	11	12	81.1594
1	4	10	11	15	81.1594
1	4	10	12	15	81.1594
1	5	6	9	10	81.1594
1	5	6	10	13	81.1594
1	5	8	9	10	81.1594
1	5	8	10	13	81.1594
1	5	9	10	11	81.1594
1	5	9	10	12	81.1594
1	5	9	10	15	81.1594
1	5	10	11	13	81.1594
1	5	10	12	13	81.1594
1	5	10	13	15	81.1594
1	6	8	12	14	81.1594
1	6	8	13	14	81.1594
1	6	8	14	15	81.1594
1	6	9	10	13	81.1594
1	6	12	13	14	81.1594
1	6	12	14	15	81.1594
1	6	13	14	15	81.1594
1	8	9	10	13	81.1594
1	8	11	12	14	81.1594
1	8	11	14	15	81.1594
1	8	12	13	14	81.1594
1	8	13	14	15	81.1594
1	9	10	11	13	81.1594
1	9	10	12	13	81.1594
1	9	10	13	15	81.1594
1	11	12	14	15	81.1594
1	12	13	14	15	81.1594
2	5	6	8	11	81.1594
2	5	6	8	15	81.1594
2	5	6	11	15	81.1594
2	5	8	9	15	81.1594
2	5	8	11	15	81.1594
2	5	8	12	15	81.1594
2	6	8	11	12	81.1594
2	6	8	11	13	81.1594
2	6	8	12	15	81.1594
2	6	8	13	15	81.1594
2	6	11	12	15	81.1594
2	6	11	13	15	81.1594
2	8	9	12	15	81.1594
2	8	11	12	15	81.1594
2	8	11	13	15	81.1594
3	4	5	6	8	81.1594
3	4	5	6	11	81.1594
3	4	5	6	15	81.1594
3	4	5	7	8	81.1594
3	4	5	7	11	81.1594
3	4	5	7	15	81.1594
3	4	6	8	11	81.1594
3	4	6	8	15	81.1594
3	4	6	11	15	81.1594
3	4	7	8	11	81.1594
3	4	7	8	15	81.1594
3	4	7	11	15	81.1594
3	5	6	12	13	81.1594
3	5	7	8	11	81.1594
3	5	7	8	15	81.1594
3	5	7	11	15	81.1594
3	5	8	12	13	81.1594
3	5	9	11	12	81.1594
3	5	11	12	13	81.1594
3	5	12	13	15	81.1594
3	6	8	12	13	81.1594
3	6	11	12	13	81.1594
3	6	12	13	15	81.1594
3	7	8	11	15	81.1594
3	8	9	11	12	81.1594
3	8	11	12	13	81.1594
3	8	12	13	15	81.1594
3	9	11	12	15	81.1594
3	11	12	13	15	81.1594
4	5	6	7	8	81.1594
4	5	6	7	11	81.1594
4	5	6	7	15	81.1594
4	5	6	9	12	81.1594
4	5	6	9	13	81.1594
4	5	8	9	13	81.1594
4	5	9	13	15	81.1594
4	5	11	12	13	81.1594
4	6	8	10	11	81.1594
4	6	8	10	12	81.1594
4	6	8	10	15	81.1594
4	6	9	11	12	81.1594
4	6	9	11	13	81.1594
4	6	9	12	13	81.1594
4	6	10	11	12	81.1594
4	6	10	11	15	81.1594
4	6	10	12	15	81.1594
4	7	8	9	11	81.1594
4	7	8	9	15	81.1594
4	7	9	11	15	81.1594
4	8	9	11	13	81.1594
4	8	9	12	13	81.1594
4	8	10	11	12	81.1594
4	8	10	11	15	81.1594
4	8	10	12	15	81.1594
4	9	11	13	15	81.1594
4	9	12	13	15	81.1594
4	10	11	12	15	81.1594
5	6	7	8	11	81.1594
5	6	7	8	15	81.1594
5	6	7	11	15	81.1594
5	6	8	9	10	81.1594
5	6	8	10	13	81.1594
5	6	9	10	11	81.1594
5	6	9	10	12	81.1594
5	6	9	10	15	81.1594
5	6	10	11	13	81.1594
5	6	10	12	13	81.1594
5	6	10	13	15	81.1594
5	8	9	10	11	81.1594
5	8	9	10	12	81.1594
5	8	9	10	15	81.1594
5	8	10	11	13	81.1594
5	8	10	12	13	81.1594
5	8	10	13	15	81.1594
5	8	11	14	15	81.1594
5	9	10	11	12	81.1594
5	9	10	11	15	81.1594
5	9	10	12	15	81.1594
5	10	11	12	13	81.1594
5	10	11	13	15	81.1594
5	10	12	13	15	81.1594
6	8	9	10	13	81.1594
6	8	12	13	14	81.1594
6	8	12	14	15	81.1594
6	8	13	14	15	81.1594
6	9	10	11	13	81.1594
6	9	10	12	13	81.1594
6	9	10	13	15	81.1594
6	12	13	14	15	81.1594
7	8	9	11	15	81.1594
8	9	10	11	13	81.1594
8	9	10	12	13	81.1594
8	9	10	13	15	81.1594
8	11	12	14	15	81.1594
8	12	13	14	15	81.1594
9	10	11	12	13	81.1594
9	10	11	13	15	81.1594
9	10	12	13	15	81.1594
1	2	5	6	8	82.6087
1	2	5	6	11	82.6087
1	2	5	6	12	82.6087
1	2	5	6	15	82.6087
1	2	5	8	9	82.6087
1	2	5	8	11	82.6087
1	2	5	9	12	82.6087
1	2	5	9	15	82.6087
1	2	5	11	12	82.6087
1	2	5	11	15	82.6087
1	2	6	8	9	82.6087
1	2	6	8	13	82.6087
1	2	6	9	11	82.6087
1	2	6	9	12	82.6087
1	2	6	9	15	82.6087
1	2	6	11	13	82.6087
1	2	6	12	13	82.6087
1	2	6	13	15	82.6087
1	2	8	9	11	82.6087
1	2	8	11	13	82.6087
1	2	8	12	13	82.6087
1	2	8	13	15	82.6087
1	2	9	11	12	82.6087
1	2	9	11	15	82.6087
1	2	11	12	13	82.6087
1	2	11	13	15	82.6087
1	2	12	13	15	82.6087
1	3	4	5	8	82.6087
1	3	4	5	11	82.6087
1	3	4	5	12	82.6087
1	3	4	5	15	82.6087
1	3	4	8	11	82.6087
1	3	4	8	12	82.6087
1	3	4	8	15	82.6087
1	3	4	11	12	82.6087
1	3	4	11	15	82.6087
1	3	4	12	15	82.6087
1	3	5	6	9	82.6087
1	3	5	6	10	82.6087
1	3	5	8	10	82.6087
1	3	5	8	14	82.6087
1	3	5	9	14	82.6087
1	3	5	10	11	82.6087
1	3	5	10	12	82.6087
1	3	5	10	15	82.6087
1	3	5	12	14	82.6087
1	3	5	14	15	82.6087
1	3	6	8	9	82.6087
1	3	6	8	10	82.6087
1	3	6	9	11	82.6087
1	3	6	9	12	82.6087
1	3	6	9	15	82.6087
1	3	6	10	11	82.6087
1	3	6	10	12	82.6087
1	3	6	10	15	82.6087
1	3	8	9	14	82.6087
1	3	8	10	11	82.6087
1	3	8	10	12	82.6087
1	3	8	10	15	82.6087
1	3	8	12	14	82.6087
1	3	8	14	15	82.6087
1	3	9	12	14	82.6087
1	3	9	14	15	82.6087
1	3	10	11	12	82.6087
1	3	10	11	15	82.6087
1	3	10	12	15	82.6087
1	3	12	14	15	82.6087
1	4	5	7	8	82.6087
1	4	5	7	11	82.6087
1	4	5	7	12	82.6087
1	4	5	7	15	82.6087
1	4	5	9	13	82.6087
1	4	6	10	13	82.6087
1	4	7	8	11	82.6087
1	4	7	8	12	82.6087
1	4	7	8	15	82.6087
1	4	7	11	12	82.6087
1	4	7	11	15	82.6087
1	4	7	12	15	82.6087
1	4	8	10	13	82.6087
1	4	9	11	13	82.6087
1	4	10	11	13	82.6087
1	4	10	12	13	82.6087
1	4	10	13	15	82.6087
1	5	6	8	14	82.6087
1	5	6	9	14	82.6087
1	5	6	12	14	82.6087
1	5	6	13	14	82.6087
1	5	6	14	15	82.6087
1	5	7	8	11	82.6087
1	5	7	8	12	82.6087
1	5	7	8	15	82.6087
1	5	7	11	12	82.6087
1	5	7	11	15	82.6087
1	5	7	12	15	82.6087
1	5	8	11	14	82.6087
1	5	8	13	14	82.6087
1	5	9	10	13	82.6087
1	5	9	11	14	82.6087
1	5	9	13	14	82.6087
1	5	11	12	14	82.6087
1	5	11	14	15	82.6087
1	5	12	13	14	82.6087
1	5	13	14	15	82.6087
1	6	8	9	14	82.6087
1	6	8	11	14	82.6087
1	6	9	12	14	82.6087
1	6	9	13	14	82.6087
1	6	9	14	15	82.6087
1	6	11	12	14	82.6087
1	6	11	13	14	82.6087
1	6	11	14	15	82.6087
1	7	8	11	12	82.6087
1	7	8	11	15	82.6087
1	7	8	12	15	82.6087
1	7	11	12	15	82.6087
1	8	9	11	14	82.6087
1	8	9	13	14	82.6087
1	8	11	13	14	82.6087
1	9	11	12	14	82.6087
1	9	11	14	15	82.6087
1	9	12	13	14	82.6087
1	9	13	14	15	82.6087
1	11	12	13	14	82.6087
1	11	13	14	15	82.6087
2	4	6	8	11	82.6087
2	4	6	8	15	82.6087
2	4	6	11	15	82.6087
2	4	8	11	15	82.6087
2	5	6	8	9	82.6087
2	5	6	8	12	82.6087
2	5	6	8	13	82.6087
2	5	6	9	11	82.6087
2	5	6	9	15	82.6087
2	5	6	11	12	82.6087
2	5	6	11	13	82.6087
2	5	6	12	15	82.6087
2	5	6	13	15	82.6087
2	5	8	9	11	82.6087
2	5	8	9	12	82.6087
2	5	8	11	12	82.6087
2	5	8	11	13	82.6087
2	5	8	13	15	82.6087
2	5	9	11	15	82.6087
2	5	9	12	15	82.6087
2	5	11	12	15	82.6087
2	5	11	13	15	82.6087
2	6	8	9	12	82.6087
2	6	8	9	13	82.6087
2	6	8	12	13	82.6087
2	6	9	11	12	82.6087
2	6	9	11	13	82.6087
2	6	9	12	15	82.6087
2	6	9	13	15	82.6087
2	6	11	12	13	82.6087
2	6	12	13	15	82.6087
2	8	9	11	12	82.6087
2	8	9	11	13	82.6087
2	8	9	13	15	82.6087
2	8	11	12	13	82.6087
2	8	12	13	15	82.6087
2	9	11	12	15	82.6087
2	9	11	13	15	82.6087
2	11	12	13	15	82.6087
3	4	5	6	7	82.6087
3	4	5	8	9	82.6087
3	4	5	8	12	82.6087
3	4	5	9	11	82.6087
3	4	5	9	15	82.6087
3	4	5	11	12	82.6087
3	4	5	12	15	82.6087
3	4	6	7	8	82.6087
3	4	6	7	11	82.6087
3	4	6	7	15	82.6087
3	4	8	9	11	82.6087
3	4	8	9	15	82.6087
3	4	8	11	12	82.6087
3	4	8	12	15	82.6087
3	4	9	11	15	82.6087
3	4	11	12	15	82.6087
3	5	6	7	8	82.6087
3	5	6	7	11	82.6087
3	5	6	7	15	82.6087
3	5	6	8	10	82.6087
3	5	6	9	12	82.6087
3	5	6	9	13	82.6087
3	5	6	10	11	82.6087
3	5	6	10	12	82.6087
3	5	6	10	15	82.6087
3	5	8	9	13	82.6087
3	5	8	9	14	82.6087
3	5	8	10	11	82.6087
3	5	8	10	12	82.6087
3	5	8	10	15	82.6087
3	5	8	12	14	82.6087
3	5	8	14	15	82.6087
3	5	9	11	13	82.6087
3	5	9	12	14	82.6087
3	5	9	13	15	82.6087
3	5	9	14	15	82.6087
3	5	10	11	12	82.6087
3	5	10	11	15	82.6087
3	5	10	12	15	82.6087
3	5	12	14	15	82.6087
3	6	7	8	11	82.6087
3	6	7	8	15	82.6087
3	6	7	11	15	82.6087
3	6	8	9	12	82.6087
3	6	8	9	13	82.6087
3	6	8	10	11	82.6087
3	6	8	10	12	82.6087
3	6	8	10	15	82.6087
3	6	9	11	12	82.6087
3	6	9	11	13	82.6087
3	6	9	12	15	82.6087
3	6	9	13	15	82.6087
3	6	10	11	12	82.6087
3	6	10	11	15	82.6087
3	6	10	12	15	82.6087
3	8	9	11	13	82.6087
3	8	9	12	14	82.6087
3	8	9	13	15	82.6087
3	8	9	14	15	82.6087
3	8	10	11	12	82.6087
3	8	10	11	15	82.6087
3	8	10	12	15	82.6087
3	8	12	14	15	82.6087
3	9	11	13	15	82.6087
3	9	12	14	15	82.6087
3	10	11	12	15	82.6087
4	5	7	8	9	82.6087
4	5	7	8	12	82.6087
4	5	7	9	11	82.6087
4	5	7	9	15	82.6087
4	5	7	11	12	82.6087
4	5	7	12	15	82.6087
4	5	9	11	13	82.6087
4	5	9	12	13	82.6087
4	6	7	8	9	82.6087
4	6	7	9	11	82.6087
4	6	7	9	15	82.6087
4	6	8	10	13	82.6087
4	6	10	11	13	82.6087
4	6	10	12	13	82.6087
4	6	10	13	15	82.6087
4	7	8	11	12	82.6087
4	7	8	12	15	82.6087
4	7	11	12	15	82.6087
4	8	10	11	13	82.6087
4	8	10	12	13	82.6087
4	8	10	13	15	82.6087
4	9	11	12	13	82.6087
4	10	11	12	13	82.6087
4	10	11	13	15	82.6087
4	10	12	13	15	82.6087
5	6	8	9	14	82.6087
5	6	8	12	14	82.6087
5	6	8	13	14	82.6087
5	6	8	14	15	82.6087
5	6	9	10	13	82.6087
5	6	9	12	14	82.6087
5	6	9	13	14	82.6087
5	6	9	14	15	82.6087
5	6	12	13	14	82.6087
5	6	12	14	15	82.6087
5	6	13	14	15	82.6087
5	7	8	9	11	82.6087
5	7	8	9	15	82.6087
5	7	8	11	12	82.6087
5	7	8	12	15	82.6087
5	7	9	11	15	82.6087
5	7	11	12	15	82.6087
5	8	9	10	13	82.6087
5	8	9	11	14	82.6087
5	8	9	13	14	82.6087
5	8	11	12	14	82.6087
5	8	12	13	14	82.6087
5	8	13	14	15	82.6087
5	9	10	11	13	82.6087
5	9	10	12	13	82.6087
5	9	10	13	15	82.6087
5	9	11	12	14	82.6087
5	9	11	14	15	82.6087
5	9	12	13	14	82.6087
5	9	13	14	15	82.6087
5	11	12	14	15	82.6087
5	12	13	14	15	82.6087
6	7	8	9	11	82.6087
6	7	8	9	15	82.6087
6	7	9	11	15	82.6087
6	8	9	12	14	82.6087
6	8	9	13	14	82.6087
6	8	9	14	15	82.6087
6	8	11	12	14	82.6087
6	8	11	13	14	82.6087
6	8	11	14	15	82.6087
6	9	12	13	14	82.6087
6	9	12	14	15	82.6087
6	9	13	14	15	82.6087
6	11	12	13	14	82.6087
6	11	12	14	15	82.6087
6	11	13	14	15	82.6087
7	8	11	12	15	82.6087
8	9	11	12	14	82.6087
8	9	11	14	15	82.6087
8	9	12	13	14	82.6087
8	9	13	14	15	82.6087
8	11	12	13	14	82.6087
8	11	13	14	15	82.6087
9	11	12	14	15	82.6087
9	12	13	14	15	82.6087
11	12	13	14	15	82.6087
1	2	5	6	9	84.058
1	2	5	6	13	84.058
1	2	5	8	13	84.058
1	2	5	9	11	84.058
1	2	5	11	13	84.058
1	2	5	12	13	84.058
1	2	5	13	15	84.058
1	2	6	8	10	84.058
1	2	6	9	10	84.058
1	2	6	9	13	84.058
1	2	6	10	11	84.058
1	2	6	10	12	84.058
1	2	6	10	15	84.058
1	2	8	9	10	84.058
1	2	8	9	13	84.058
1	2	8	10	11	84.058
1	2	8	10	12	84.058
1	2	8	10	15	84.058
1	2	9	10	11	84.058
1	2	9	10	12	84.058
1	2	9	10	15	84.058
1	2	9	11	13	84.058
1	2	9	12	13	84.058
1	2	9	13	15	84.058
1	2	10	11	12	84.058
1	2	10	11	15	84.058
1	2	10	12	15	84.058
1	3	4	5	6	84.058
1	3	4	5	7	84.058
1	3	4	6	8	84.058
1	3	4	6	11	84.058
1	3	4	6	12	84.058
1	3	4	6	15	84.058
1	3	4	7	8	84.058
1	3	4	7	11	84.058
1	3	4	7	12	84.058
1	3	4	7	15	84.058
1	3	5	7	8	84.058
1	3	5	7	11	84.058
1	3	5	7	12	84.058
1	3	5	7	15	84.058
1	3	5	9	10	84.058
1	3	5	9	13	84.058
1	3	5	10	13	84.058
1	3	5	11	14	84.058
1	3	6	9	10	84.058
1	3	6	9	13	84.058
1	3	6	10	13	84.058
1	3	7	8	11	84.058
1	3	7	8	12	84.058
1	3	7	8	15	84.058
1	3	7	11	12	84.058
1	3	7	11	15	84.058
1	3	7	12	15	84.058
1	3	8	9	10	84.058
1	3	8	9	13	84.058
1	3	8	10	13	84.058
1	3	8	11	14	84.058
1	3	9	10	11	84.058
1	3	9	10	12	84.058
1	3	9	10	15	84.058
1	3	9	11	13	84.058
1	3	9	11	14	84.058
1	3	9	12	13	84.058
1	3	9	13	15	84.058
1	3	10	11	13	84.058
1	3	10	12	13	84.058
1	3	10	13	15	84.058
1	3	11	12	14	84.058
1	3	11	14	15	84.058
1	4	5	6	7	84.058
1	4	5	6	10	84.058
1	4	5	8	10	84.058
1	4	5	10	11	84.058
1	4	5	10	12	84.058
1	4	5	10	15	84.058
1	4	6	7	8	84.058
1	4	6	7	11	84.058
1	4	6	7	12	84.058
1	4	6	7	15	84.058
1	4	6	9	10	84.058
1	4	8	9	10	84.058
1	4	8	12	14	84.058
1	4	8	14	15	84.058
1	4	9	10	11	84.058
1	4	9	10	12	84.058
1	4	9	10	15	84.058
1	4	12	14	15	84.058
1	5	6	7	8	84.058
1	5	6	7	11	84.058
1	5	6	7	12	84.058
1	5	6	7	15	84.058
1	5	6	11	14	84.058
1	5	11	13	14	84.058
1	6	7	8	11	84.058
1	6	7	8	12	84.058
1	6	7	8	15	84.058
1	6	7	11	12	84.058
1	6	7	11	15	84.058
1	6	7	12	15	84.058
1	6	9	11	14	84.058
1	9	11	13	14	84.058
2	3	5	8	15	84.058
2	4	6	8	9	84.058
2	4	6	9	11	84.058
2	4	6	9	15	84.058
2	4	8	9	11	84.058
2	4	8	9	15	84.058
2	4	9	11	15	84.058
2	5	6	9	12	84.058
2	5	6	9	13	84.058
2	5	6	12	13	84.058
2	5	8	9	13	84.058
2	5	8	12	13	84.058
2	5	9	11	12	84.058
2	5	9	11	13	84.058
2	5	9	13	15	84.058
2	5	11	12	13	84.058
2	5	12	13	15	84.058
2	6	8	9	10	84.058
2	6	8	10	11	84.058
2	6	8	10	12	84.058
2	6	8	10	15	84.058
2	6	9	10	11	84.058
2	6	9	10	12	84.058
2	6	9	10	15	84.058
2	6	9	12	13	84.058
2	6	10	11	12	84.058
2	6	10	11	15	84.058
2	6	10	12	15	84.058
2	8	9	10	11	84.058
2	8	9	10	12	84.058
2	8	9	10	15	84.058
2	8	9	12	13	84.058
2	8	10	11	12	84.058
2	8	10	11	15	84.058
2	8	10	12	15	84.058
2	9	10	11	12	84.058
2	9	10	11	15	84.058
2	9	10	12	15	84.058
2	9	11	12	13	84.058
2	9	12	13	15	84.058
2	10	11	12	15	84.058
3	4	5	6	9	84.058
3	4	5	6	12	84.058
3	4	5	6	13	84.058
3	4	5	7	9	84.058
3	4	5	7	12	84.058
3	4	5	8	13	84.058
3	4	5	11	13	84.058
3	4	5	13	15	84.058
3	4	6	8	9	84.058
3	4	6	8	12	84.058
3	4	6	8	13	84.058
3	4	6	9	11	84.058
3	4	6	9	15	84.058
3	4	6	11	12	84.058
3	4	6	11	13	84.058
3	4	6	12	15	84.058
3	4	6	13	15	84.058
3	4	7	8	9	84.058
3	4	7	8	12	84.058
3	4	7	9	11	84.058
3	4	7	9	15	84.058
3	4	7	11	12	84.058
3	4	7	12	15	84.058
3	4	8	11	13	84.058
3	4	8	13	15	84.058
3	4	11	13	15	84.058
3	5	6	9	10	84.058
3	5	6	10	13	84.058
3	5	7	8	9	84.058
3	5	7	8	12	84.058
3	5	7	9	11	84.058
3	5	7	9	15	84.058
3	5	7	11	12	84.058
3	5	7	12	15	84.058
3	5	8	9	10	84.058
3	5	8	10	13	84.058
3	5	8	11	14	84.058
3	5	9	10	11	84.058
3	5	9	10	12	84.058
3	5	9	10	15	84.058
3	5	9	11	14	84.058
3	5	9	12	13	84.058
3	5	10	11	13	84.058
3	5	10	12	13	84.058
3	5	10	13	15	84.058
3	5	11	12	14	84.058
3	5	11	14	15	84.058
3	6	8	9	10	84.058
3	6	8	10	13	84.058
3	6	9	10	11	84.058
3	6	9	10	12	84.058
3	6	9	10	15	84.058
3	6	9	12	13	84.058
3	6	10	11	13	84.058
3	6	10	12	13	84.058
3	6	10	13	15	84.058
3	7	8	9	11	84.058
3	7	8	9	15	84.058
3	7	8	11	12	84.058
3	7	8	12	15	84.058
3	7	9	11	15	84.058
3	7	11	12	15	84.058
3	8	9	10	11	84.058
3	8	9	10	12	84.058
3	8	9	10	15	84.058
3	8	9	11	14	84.058
3	8	9	12	13	84.058
3	8	10	11	13	84.058
3	8	10	12	13	84.058
3	8	10	13	15	84.058
3	8	11	12	14	84.058
3	8	11	14	15	84.058
3	9	10	11	12	84.058
3	9	10	11	15	84.058
3	9	10	12	15	84.058
3	9	11	12	13	84.058
3	9	11	12	14	84.058
3	9	11	14	15	84.058
3	9	12	13	15	84.058
3	10	11	12	13	84.058
3	10	11	13	15	84.058
3	10	12	13	15	84.058
3	11	12	14	15	84.058
4	5	6	7	9	84.058
4	5	6	7	12	84.058
4	5	6	7	13	84.058
4	5	6	8	10	84.058
4	5	6	10	11	84.058
4	5	6	10	12	84.058
4	5	6	10	15	84.058
4	5	7	8	13	84.058
4	5	7	11	13	84.058
4	5	7	13	15	84.058
4	5	8	10	11	84.058
4	5	8	10	12	84.058
4	5	8	10	15	84.058
4	5	8	14	15	84.058
4	5	10	11	12	84.058
4	5	10	11	15	84.058
4	5	10	12	15	84.058
4	6	7	8	12	84.058
4	6	7	8	13	84.058
4	6	7	11	12	84.058
4	6	7	11	13	84.058
4	6	7	12	15	84.058
4	6	7	13	15	84.058
4	6	8	9	10	84.058
4	6	9	10	11	84.058
4	6	9	10	12	84.058
4	6	9	10	15	84.058
4	7	8	11	13	84.058
4	7	8	13	15	84.058
4	7	11	13	15	84.058
4	8	9	10	11	84.058
4	8	9	10	12	84.058
4	8	9	10	15	84.058
4	8	11	14	15	84.058
4	8	12	14	15	84.058
4	9	10	11	12	84.058
4	9	10	11	15	84.058
4	9	10	12	15	84.058
5	6	7	8	9	84.058
5	6	7	8	12	84.058
5	6	7	8	13	84.058
5	6	7	9	11	84.058
5	6	7	9	15	84.058
5	6	7	11	12	84.058
5	6	7	11	13	84.058
5	6	7	12	15	84.058
5	6	7	13	15	84.058
5	6	8	11	14	84.058
5	6	9	11	14	84.058
5	6	11	12	14	84.058
5	6	11	13	14	84.058
5	6	11	14	15	84.058
5	7	8	11	13	84.058
5	7	8	13	15	84.058
5	7	11	13	15	84.058
5	8	11	13	14	84.058
5	9	11	13	14	84.058
5	11	12	13	14	84.058
5	11	13	14	15	84.058
6	7	8	11	12	84.058
6	7	8	11	13	84.058
6	7	8	12	15	84.058
6	7	8	13	15	84.058
6	7	11	12	15	84.058
6	7	11	13	15	84.058
6	8	9	11	14	84.058
6	9	11	12	14	84.058
6	9	11	13	14	84.058
6	9	11	14	15	84.058
7	8	11	13	15	84.058
8	9	11	13	14	84.058
9	11	12	13	14	84.058
9	11	13	14	15	84.058
1	2	3	5	8	85.5072
1	2	3	5	12	85.5072
1	2	3	5	15	85.5072
1	2	3	8	12	85.5072
1	2	3	8	15	85.5072
1	2	3	12	15	85.5072
1	2	4	6	8	85.5072
1	2	4	6	11	85.5072
1	2	4	6	12	85.5072
1	2	4	6	15	85.5072
1	2	4	8	11	85.5072
1	2	4	8	12	85.5072
1	2	4	8	15	85.5072
1	2	4	11	12	85.5072
1	2	4	11	15	85.5072
1	2	4	12	15	85.5072
1	2	5	6	10	85.5072
1	2	5	8	10	85.5072
1	2	5	9	10	85.5072
1	2	5	9	13	85.5072
1	2	5	10	11	85.5072
1	2	5	10	12	85.5072
1	2	5	10	15	85.5072
1	2	6	10	13	85.5072
1	2	8	10	13	85.5072
1	2	9	10	13	85.5072
1	2	10	11	13	85.5072
1	2	10	12	13	85.5072
1	2	10	13	15	85.5072
1	3	4	5	9	85.5072
1	3	4	5	13	85.5072
1	3	4	6	7	85.5072
1	3	4	6	13	85.5072
1	3	4	8	9	85.5072
1	3	4	8	13	85.5072
1	3	4	9	11	85.5072
1	3	4	9	12	85.5072
1	3	4	9	15	85.5072
1	3	4	11	13	85.5072
1	3	4	12	13	85.5072
1	3	4	13	15	85.5072
1	3	5	6	7	85.5072
1	3	5	6	14	85.5072
1	3	5	13	14	85.5072
1	3	6	7	8	85.5072
1	3	6	7	11	85.5072
1	3	6	7	12	85.5072
1	3	6	7	15	85.5072
1	3	6	8	14	85.5072
1	3	6	9	14	85.5072
1	3	6	11	14	85.5072
1	3	6	12	14	85.5072
1	3	6	13	14	85.5072
1	3	6	14	15	85.5072
1	3	8	13	14	85.5072
1	3	9	10	13	85.5072
1	3	9	13	14	85.5072
1	3	11	13	14	85.5072
1	3	12	13	14	85.5072
1	3	13	14	15	85.5072
1	4	5	7	9	85.5072
1	4	5	7	13	85.5072
1	4	5	8	14	85.5072
1	4	5	9	10	85.5072
1	4	5	9	14	85.5072
1	4	5	10	13	85.5072
1	4	5	12	14	85.5072
1	4	5	14	15	85.5072
1	4	6	7	13	85.5072
1	4	6	8	14	85.5072
1	4	6	12	14	85.5072
1	4	6	13	14	85.5072
1	4	6	14	15	85.5072
1	4	7	8	9	85.5072
1	4	7	8	13	85.5072
1	4	7	9	11	85.5072
1	4	7	9	12	85.5072
1	4	7	9	15	85.5072
1	4	7	11	13	85.5072
1	4	7	12	13	85.5072
1	4	7	13	15	85.5072
1	4	8	9	14	85.5072
1	4	8	11	14	85.5072
1	4	8	13	14	85.5072
1	4	9	10	13	85.5072
1	4	9	12	14	85.5072
1	4	9	14	15	85.5072
1	4	11	12	14	85.5072
1	4	11	14	15	85.5072
1	4	12	13	14	85.5072
1	4	13	14	15	85.5072
1	5	6	7	13	85.5072
1	5	7	8	9	85.5072
1	5	7	8	13	85.5072
1	5	7	9	11	85.5072
1	5	7	9	12	85.5072
1	5	7	9	15	85.5072
1	5	7	11	13	85.5072
1	5	7	12	13	85.5072
1	5	7	13	15	85.5072
1	6	7	8	13	85.5072
1	6	7	11	13	85.5072
1	6	7	12	13	85.5072
1	6	7	13	15	85.5072
1	6	8	10	14	85.5072
1	6	10	11	14	85.5072
1	6	10	12	14	85.5072
1	6	10	13	14	85.5072
1	6	10	14	15	85.5072
1	7	8	9	11	85.5072
1	7	8	9	12	85.5072
1	7	8	9	15	85.5072
1	7	8	11	13	85.5072
1	7	8	12	13	85.5072
1	7	8	13	15	85.5072
1	7	9	11	12	85.5072
1	7	9	11	15	85.5072
1	7	9	12	15	85.5072
1	7	11	12	13	85.5072
1	7	11	13	15	85.5072
1	7	12	13	15	85.5072
1	8	10	11	14	85.5072
1	8	10	12	14	85.5072
1	8	10	13	14	85.5072
1	8	10	14	15	85.5072
1	10	11	12	14	85.5072
1	10	11	13	14	85.5072
1	10	11	14	15	85.5072
1	10	12	13	14	85.5072
1	10	12	14	15	85.5072
1	10	13	14	15	85.5072
2	3	5	6	8	85.5072
2	3	5	6	11	85.5072
2	3	5	6	15	85.5072
2	3	5	8	9	85.5072
2	3	5	8	11	85.5072
2	3	5	8	12	85.5072
2	3	5	9	15	85.5072
2	3	5	11	15	85.5072
2	3	5	12	15	85.5072
2	3	6	8	11	85.5072
2	3	6	8	15	85.5072
2	3	6	11	15	85.5072
2	3	8	9	15	85.5072
2	3	8	11	15	85.5072
2	3	8	12	15	85.5072
2	4	5	6	8	85.5072
2	4	5	6	11	85.5072
2	4	5	6	15	85.5072
2	4	5	8	11	85.5072
2	4	5	8	15	85.5072
2	4	5	11	15	85.5072
2	4	6	8	12	85.5072
2	4	6	8	13	85.5072
2	4	6	11	12	85.5072
2	4	6	11	13	85.5072
2	4	6	12	15	85.5072
2	4	6	13	15	85.5072
2	4	8	11	12	85.5072
2	4	8	11	13	85.5072
2	4	8	12	15	85.5072
2	4	8	13	15	85.5072
2	4	11	12	15	85.5072
2	4	11	13	15	85.5072
2	5	6	8	10	85.5072
2	5	6	9	10	85.5072
2	5	6	10	11	85.5072
2	5	6	10	12	85.5072
2	5	6	10	15	85.5072
2	5	8	9	10	85.5072
2	5	8	10	11	85.5072
2	5	8	10	12	85.5072
2	5	8	10	15	85.5072
2	5	9	10	11	85.5072
2	5	9	10	12	85.5072
2	5	9	10	15	85.5072
2	5	9	12	13	85.5072
2	5	10	11	12	85.5072
2	5	10	11	15	85.5072
2	5	10	12	15	85.5072
2	6	8	10	13	85.5072
2	6	9	10	13	85.5072
2	6	10	11	13	85.5072
2	6	10	12	13	85.5072
2	6	10	13	15	85.5072
2	8	9	10	13	85.5072
2	8	10	11	13	85.5072
2	8	10	12	13	85.5072
2	8	10	13	15	85.5072
2	9	10	11	13	85.5072
2	9	10	12	13	85.5072
2	9	10	13	15	85.5072
2	10	11	12	13	85.5072
2	10	11	13	15	85.5072
2	10	12	13	15	85.5072
3	4	5	7	13	85.5072
3	4	5	9	12	85.5072
3	4	5	12	13	85.5072
3	4	6	7	9	85.5072
3	4	6	7	12	85.5072
3	4	6	7	13	85.5072
3	4	6	12	13	85.5072
3	4	7	8	13	85.5072
3	4	7	11	13	85.5072
3	4	7	13	15	85.5072
3	4	8	9	12	85.5072
3	4	8	12	13	85.5072
3	4	9	11	12	85.5072
3	4	9	12	15	85.5072
3	4	11	12	13	85.5072
3	4	12	13	15	85.5072
3	5	6	7	9	85.5072
3	5	6	7	12	85.5072
3	5	6	7	13	85.5072
3	5	6	8	14	85.5072
3	5	6	9	14	85.5072
3	5	6	11	14	85.5072
3	5	6	12	14	85.5072
3	5	6	13	14	85.5072
3	5	6	14	15	85.5072
3	5	7	8	13	85.5072
3	5	7	11	13	85.5072
3	5	7	13	15	85.5072
3	5	8	13	14	85.5072
3	5	9	10	13	85.5072
3	5	9	13	14	85.5072
3	5	11	13	14	85.5072
3	5	12	13	14	85.5072
3	5	13	14	15	85.5072
3	6	7	8	9	85.5072
3	6	7	8	12	85.5072
3	6	7	8	13	85.5072
3	6	7	9	11	85.5072
3	6	7	9	15	85.5072
3	6	7	11	12	85.5072
3	6	7	11	13	85.5072
3	6	7	12	15	85.5072
3	6	7	13	15	85.5072
3	6	8	9	14	85.5072
3	6	8	11	14	85.5072
3	6	8	12	14	85.5072
3	6	8	13	14	85.5072
3	6	8	14	15	85.5072
3	6	9	10	13	85.5072
3	6	9	11	14	85.5072
3	6	9	12	14	85.5072
3	6	9	13	14	85.5072
3	6	9	14	15	85.5072
3	6	11	12	14	85.5072
3	6	11	13	14	85.5072
3	6	11	14	15	85.5072
3	6	12	13	14	85.5072
3	6	12	14	15	85.5072
3	6	13	14	15	85.5072
3	7	8	11	13	85.5072
3	7	8	13	15	85.5072
3	7	11	13	15	85.5072
3	8	9	10	13	85.5072
3	8	9	13	14	85.5072
3	8	11	13	14	85.5072
3	8	12	13	14	85.5072
3	8	13	14	15	85.5072
3	9	10	11	13	85.5072
3	9	10	12	13	85.5072
3	9	10	13	15	85.5072
3	9	11	13	14	85.5072
3	9	12	13	14	85.5072
3	9	13	14	15	85.5072
3	11	12	13	14	85.5072
3	11	13	14	15	85.5072
3	12	13	14	15	85.5072
4	5	6	9	10	85.5072
4	5	6	10	13	85.5072
4	5	7	9	12	85.5072
4	5	7	12	13	85.5072
4	5	8	9	10	85.5072
4	5	8	9	14	85.5072
4	5	8	10	13	85.5072
4	5	8	11	14	85.5072
4	5	8	12	14	85.5072
4	5	9	10	11	85.5072
4	5	9	10	12	85.5072
4	5	9	10	15	85.5072
4	5	9	12	14	85.5072
4	5	9	14	15	85.5072
4	5	10	11	13	85.5072
4	5	10	12	13	85.5072
4	5	10	13	15	85.5072
4	5	11	14	15	85.5072
4	5	12	14	15	85.5072
4	6	7	12	13	85.5072
4	6	8	12	14	85.5072
4	6	8	13	14	85.5072
4	6	8	14	15	85.5072
4	6	9	10	13	85.5072
4	6	12	13	14	85.5072
4	6	12	14	15	85.5072
4	6	13	14	15	85.5072
4	7	8	9	12	85.5072
4	7	8	12	13	85.5072
4	7	9	11	12	85.5072
4	7	9	12	15	85.5072
4	7	11	12	13	85.5072
4	7	12	13	15	85.5072
4	8	9	10	13	85.5072
4	8	9	12	14	85.5072
4	8	9	14	15	85.5072
4	8	11	12	14	85.5072
4	8	12	13	14	85.5072
4	8	13	14	15	85.5072
4	9	10	11	13	85.5072
4	9	10	12	13	85.5072
4	9	10	13	15	85.5072
4	9	12	14	15	85.5072
4	11	12	14	15	85.5072
4	12	13	14	15	85.5072
5	6	7	12	13	85.5072
5	7	8	9	12	85.5072
5	7	8	12	13	85.5072
5	7	9	11	12	85.5072
5	7	9	12	15	85.5072
5	7	11	12	13	85.5072
5	7	12	13	15	85.5072
6	7	8	12	13	85.5072
6	7	11	12	13	85.5072
6	7	12	13	15	85.5072
6	8	10	11	14	85.5072
6	8	10	12	14	85.5072
6	8	10	13	14	85.5072
6	8	10	14	15	85.5072
6	10	11	12	14	85.5072
6	10	11	13	14	85.5072
6	10	11	14	15	85.5072
6	10	12	13	14	85.5072
6	10	12	14	15	85.5072
6	10	13	14	15	85.5072
7	8	9	11	12	85.5072
7	8	9	12	15	85.5072
7	8	11	12	13	85.5072
7	8	12	13	15	85.5072
7	9	11	12	15	85.5072
7	11	12	13	15	85.5072
8	10	11	12	14	85.5072
8	10	11	13	14	85.5072
8	10	11	14	15	85.5072
8	10	12	13	14	85.5072
8	10	12	14	15	85.5072
8	10	13	14	15	85.5072
10	11	12	13	14	85.5072
10	11	12	14	15	85.5072
10	11	13	14	15	85.5072
10	12	13	14	15	85.5072
1	2	3	5	6	86.9565
1	2	3	5	9	86.9565
1	2	3	5	11	86.9565
1	2	3	6	8	86.9565
1	2	3	6	11	86.9565
1	2	3	6	12	86.9565
1	2	3	6	15	86.9565
1	2	3	8	9	86.9565
1	2	3	8	11	86.9565
1	2	3	9	12	86.9565
1	2	3	9	15	86.9565
1	2	3	11	12	86.9565
1	2	3	11	15	86.9565
1	2	4	5	6	86.9565
1	2	4	5	8	86.9565
1	2	4	5	11	86.9565
1	2	4	5	12	86.9565
1	2	4	5	15	86.9565
1	2	4	6	9	86.9565
1	2	4	6	13	86.9565
1	2	4	8	9	86.9565
1	2	4	8	13	86.9565
1	2	4	9	11	86.9565
1	2	4	9	12	86.9565
1	2	4	9	15	86.9565
1	2	4	11	13	86.9565
1	2	4	12	13	86.9565
1	2	4	13	15	86.9565
1	2	5	8	14	86.9565
1	2	5	9	14	86.9565
1	2	5	10	13	86.9565
1	2	5	12	14	86.9565
1	2	5	14	15	86.9565
1	2	8	9	14	86.9565
1	2	8	12	14	86.9565
1	2	8	14	15	86.9565
1	2	9	12	14	86.9565
1	2	9	14	15	86.9565
1	2	12	14	15	86.9565
1	3	4	5	10	86.9565
1	3	4	6	9	86.9565
1	3	4	6	10	86.9565
1	3	4	7	9	86.9565
1	3	4	7	13	86.9565
1	3	4	8	10	86.9565
1	3	4	10	11	86.9565
1	3	4	10	12	86.9565
1	3	4	10	15	86.9565
1	3	5	7	9	86.9565
1	3	5	7	13	86.9565
1	3	5	10	14	86.9565
1	3	6	7	13	86.9565
1	3	6	10	14	86.9565
1	3	7	8	9	86.9565
1	3	7	8	13	86.9565
1	3	7	9	11	86.9565
1	3	7	9	12	86.9565
1	3	7	9	15	86.9565
1	3	7	11	13	86.9565
1	3	7	12	13	86.9565
1	3	7	13	15	86.9565
1	3	8	10	14	86.9565
1	3	9	10	14	86.9565
1	3	10	11	14	86.9565
1	3	10	12	14	86.9565
1	3	10	13	14	86.9565
1	3	10	14	15	86.9565
1	4	5	6	14	86.9565
1	4	5	11	14	86.9565
1	4	5	13	14	86.9565
1	4	6	7	9	86.9565
1	4	6	9	14	86.9565
1	4	6	11	14	86.9565
1	4	9	11	14	86.9565
1	4	9	13	14	86.9565
1	4	11	13	14	86.9565
1	5	6	7	9	86.9565
1	5	6	10	14	86.9565
1	5	8	10	14	86.9565
1	5	9	10	14	86.9565
1	5	10	11	14	86.9565
1	5	10	12	14	86.9565
1	5	10	13	14	86.9565
1	5	10	14	15	86.9565
1	6	7	8	9	86.9565
1	6	7	9	11	86.9565
1	6	7	9	12	86.9565
1	6	7	9	15	86.9565
1	6	9	10	14	86.9565
1	8	9	10	14	86.9565
1	9	10	11	14	86.9565
1	9	10	12	14	86.9565
1	9	10	13	14	86.9565
1	9	10	14	15	86.9565
2	3	5	6	9	86.9565
2	3	5	6	12	86.9565
2	3	5	6	13	86.9565
2	3	5	8	13	86.9565
2	3	5	9	11	86.9565
2	3	5	9	12	86.9565
2	3	5	11	12	86.9565
2	3	5	11	13	86.9565
2	3	5	13	15	86.9565
2	3	6	8	9	86.9565
2	3	6	8	12	86.9565
2	3	6	8	13	86.9565
2	3	6	9	11	86.9565
2	3	6	9	15	86.9565
2	3	6	11	12	86.9565
2	3	6	11	13	86.9565
2	3	6	12	15	86.9565
2	3	6	13	15	86.9565
2	3	8	9	11	86.9565
2	3	8	9	12	86.9565
2	3	8	11	12	86.9565
2	3	8	11	13	86.9565
2	3	8	13	15	86.9565
2	3	9	11	15	86.9565
2	3	9	12	15	86.9565
2	3	11	12	15	86.9565
2	3	11	13	15	86.9565
2	4	5	6	9	86.9565
2	4	5	6	12	86.9565
2	4	5	6	13	86.9565
2	4	5	8	9	86.9565
2	4	5	8	12	86.9565
2	4	5	8	13	86.9565
2	4	5	9	11	86.9565
2	4	5	9	15	86.9565
2	4	5	11	12	86.9565
2	4	5	11	13	86.9565
2	4	5	12	15	86.9565
2	4	5	13	15	86.9565
2	4	6	7	8	86.9565
2	4	6	7	11	86.9565
2	4	6	7	15	86.9565
2	4	6	9	12	86.9565
2	4	6	9	13	86.9565
2	4	6	12	13	86.9565
2	4	7	8	11	86.9565
2	4	7	8	15	86.9565
2	4	7	11	15	86.9565
2	4	8	9	12	86.9565
2	4	8	9	13	86.9565
2	4	8	12	13	86.9565
2	4	9	11	12	86.9565
2	4	9	11	13	86.9565
2	4	9	12	15	86.9565
2	4	9	13	15	86.9565
2	4	11	12	13	86.9565
2	4	12	13	15	86.9565
2	5	6	10	13	86.9565
2	5	8	9	14	86.9565
2	5	8	10	13	86.9565
2	5	8	12	14	86.9565
2	5	8	14	15	86.9565
2	5	9	10	13	86.9565
2	5	9	12	14	86.9565
2	5	9	14	15	86.9565
2	5	10	11	13	86.9565
2	5	10	12	13	86.9565
2	5	10	13	15	86.9565
2	5	12	14	15	86.9565
2	6	7	8	11	86.9565
2	6	7	8	15	86.9565
2	6	7	11	15	86.9565
2	7	8	11	15	86.9565
2	8	9	12	14	86.9565
2	8	9	14	15	86.9565
2	8	12	14	15	86.9565
2	9	12	14	15	86.9565
3	4	5	6	10	86.9565
3	4	5	8	10	86.9565
3	4	5	9	13	86.9565
3	4	5	10	11	86.9565
3	4	5	10	12	86.9565
3	4	5	10	15	86.9565
3	4	6	8	10	86.9565
3	4	6	9	12	86.9565
3	4	6	9	13	86.9565
3	4	6	10	11	86.9565
3	4	6	10	12	86.9565
3	4	6	10	15	86.9565
3	4	7	9	12	86.9565
3	4	7	12	13	86.9565
3	4	8	9	13	86.9565
3	4	8	10	11	86.9565
3	4	8	10	12	86.9565
3	4	8	10	15	86.9565
3	4	9	11	13	86.9565
3	4	9	13	15	86.9565
3	4	10	11	12	86.9565
3	4	10	11	15	86.9565
3	4	10	12	15	86.9565
3	5	6	10	14	86.9565
3	5	7	9	12	86.9565
3	5	7	12	13	86.9565
3	5	8	10	14	86.9565
3	5	9	10	14	86.9565
3	5	10	11	14	86.9565
3	5	10	12	14	86.9565
3	5	10	13	14	86.9565
3	5	10	14	15	86.9565
3	6	7	12	13	86.9565
3	6	8	10	14	86.9565
3	6	9	10	14	86.9565
3	6	10	11	14	86.9565
3	6	10	12	14	86.9565
3	6	10	13	14	86.9565
3	6	10	14	15	86.9565
3	7	8	9	12	86.9565
3	7	8	12	13	86.9565
3	7	9	11	12	86.9565
3	7	9	12	15	86.9565
3	7	11	12	13	86.9565
3	7	12	13	15	86.9565
3	8	9	10	14	86.9565
3	8	10	11	14	86.9565
3	8	10	12	14	86.9565
3	8	10	13	14	86.9565
3	8	10	14	15	86.9565
3	9	10	11	14	86.9565
3	9	10	12	14	86.9565
3	9	10	13	14	86.9565
3	9	10	14	15	86.9565
3	10	11	12	14	86.9565
3	10	11	13	14	86.9565
3	10	11	14	15	86.9565
3	10	12	13	14	86.9565
3	10	12	14	15	86.9565
3	10	13	14	15	86.9565
4	5	6	8	14	86.9565
4	5	6	9	14	86.9565
4	5	6	12	14	86.9565
4	5	6	13	14	86.9565
4	5	6	14	15	86.9565
4	5	7	9	13	86.9565
4	5	8	13	14	86.9565
4	5	9	10	13	86.9565
4	5	9	11	14	86.9565
4	5	9	13	14	86.9565
4	5	11	12	14	86.9565
4	5	12	13	14	86.9565
4	5	13	14	15	86.9565
4	6	7	9	12	86.9565
4	6	7	9	13	86.9565
4	6	8	9	14	86.9565
4	6	8	11	14	86.9565
4	6	9	12	14	86.9565
4	6	9	13	14	86.9565
4	6	9	14	15	86.9565
4	6	11	12	14	86.9565
4	6	11	13	14	86.9565
4	6	11	14	15	86.9565
4	7	8	9	13	86.9565
4	7	9	11	13	86.9565
4	7	9	13	15	86.9565
4	8	9	11	14	86.9565
4	8	9	13	14	86.9565
4	8	11	13	14	86.9565
4	9	11	12	14	86.9565
4	9	11	14	15	86.9565
4	9	12	13	14	86.9565
4	9	13	14	15	86.9565
4	11	12	13	14	86.9565
4	11	13	14	15	86.9565
5	6	7	9	12	86.9565
5	6	7	9	13	86.9565
5	6	8	10	14	86.9565
5	6	9	10	14	86.9565
5	6	10	11	14	86.9565
5	6	10	12	14	86.9565
5	6	10	13	14	86.9565
5	6	10	14	15	86.9565
5	7	8	9	13	86.9565
5	7	9	11	13	86.9565
5	7	9	13	15	86.9565
5	8	9	10	14	86.9565
5	8	10	11	14	86.9565
5	8	10	12	14	86.9565
5	8	10	13	14	86.9565
5	8	10	14	15	86.9565
5	9	10	11	14	86.9565
5	9	10	12	14	86.9565
5	9	10	13	14	86.9565
5	9	10	14	15	86.9565
5	10	11	12	14	86.9565
5	10	11	13	14	86.9565
5	10	11	14	15	86.9565
5	10	12	13	14	86.9565
5	10	12	14	15	86.9565
5	10	13	14	15	86.9565
6	7	8	9	12	86.9565
6	7	8	9	13	86.9565
6	7	9	11	12	86.9565
6	7	9	11	13	86.9565
6	7	9	12	15	86.9565
6	7	9	13	15	86.9565
6	8	9	10	14	86.9565
6	9	10	11	14	86.9565
6	9	10	12	14	86.9565
6	9	10	13	14	86.9565
6	9	10	14	15	86.9565
7	8	9	11	13	86.9565
7	8	9	13	15	86.9565
7	9	11	13	15	86.9565
8	9	10	11	14	86.9565
8	9	10	12	14	86.9565
8	9	10	13	14	86.9565
8	9	10	14	15	86.9565
9	10	11	12	14	86.9565
9	10	11	13	14	86.9565
9	10	11	14	15	86.9565
9	10	12	13	14	86.9565
9	10	12	14	15	86.9565
9	10	13	14	15	86.9565
1	2	3	5	10	88.4058
1	2	3	5	13	88.4058
1	2	3	5	14	88.4058
1	2	3	6	9	88.4058
1	2	3	6	10	88.4058
1	2	3	6	13	88.4058
1	2	3	8	10	88.4058
1	2	3	8	13	88.4058
1	2	3	8	14	88.4058
1	2	3	9	10	88.4058
1	2	3	9	11	88.4058
1	2	3	9	14	88.4058
1	2	3	10	11	88.4058
1	2	3	10	12	88.4058
1	2	3	10	15	88.4058
1	2	3	11	13	88.4058
1	2	3	12	13	88.4058
1	2	3	12	14	88.4058
1	2	3	13	15	88.4058
1	2	3	14	15	88.4058
1	2	4	5	9	88.4058
1	2	4	5	13	88.4058
1	2	4	6	10	88.4058
1	2	4	8	10	88.4058
1	2	4	9	10	88.4058
1	2	4	9	13	88.4058
1	2	4	10	11	88.4058
1	2	4	10	12	88.4058
1	2	4	10	15	88.4058
1	2	5	6	14	88.4058
1	2	5	11	14	88.4058
1	2	5	13	14	88.4058
1	2	6	8	14	88.4058
1	2	6	9	14	88.4058
1	2	6	11	14	88.4058
1	2	6	12	14	88.4058
1	2	6	13	14	88.4058
1	2	6	14	15	88.4058
1	2	8	11	14	88.4058
1	2	8	13	14	88.4058
1	2	9	11	14	88.4058
1	2	9	13	14	88.4058
1	2	11	12	14	88.4058
1	2	11	13	14	88.4058
1	2	11	14	15	88.4058
1	2	12	13	14	88.4058
1	2	13	14	15	88.4058
1	3	4	5	14	88.4058
1	3	4	7	10	88.4058
1	3	4	8	14	88.4058
1	3	4	9	10	88.4058
1	3	4	9	13	88.4058
1	3	4	9	14	88.4058
1	3	4	10	13	88.4058
1	3	4	11	14	88.4058
1	3	4	12	14	88.4058
1	3	4	14	15	88.4058
1	3	5	7	10	88.4058
1	3	6	7	9	88.4058
1	3	6	7	10	88.4058
1	3	7	8	10	88.4058
1	3	7	10	11	88.4058
1	3	7	10	12	88.4058
1	3	7	10	15	88.4058
1	4	5	7	10	88.4058
1	4	5	7	14	88.4058
1	4	6	7	10	88.4058
1	4	7	8	10	88.4058
1	4	7	8	14	88.4058
1	4	7	9	13	88.4058
1	4	7	9	14	88.4058
1	4	7	10	11	88.4058
1	4	7	10	12	88.4058
1	4	7	10	15	88.4058
1	4	7	11	14	88.4058
1	4	7	12	14	88.4058
1	4	7	14	15	88.4058
1	5	6	7	10	88.4058
1	5	7	8	10	88.4058
1	5	7	8	14	88.4058
1	5	7	9	13	88.4058
1	5	7	9	14	88.4058
1	5	7	10	11	88.4058
1	5	7	10	12	88.4058
1	5	7	10	15	88.4058
1	5	7	11	14	88.4058
1	5	7	12	14	88.4058
1	5	7	14	15	88.4058
1	6	7	8	10	88.4058
1	6	7	9	13	88.4058
1	6	7	10	11	88.4058
1	6	7	10	12	88.4058
1	6	7	10	15	88.4058
1	7	8	9	13	88.4058
1	7	8	9	14	88.4058
1	7	8	10	11	88.4058
1	7	8	10	12	88.4058
1	7	8	10	15	88.4058
1	7	8	11	14	88.4058
1	7	8	12	14	88.4058
1	7	8	14	15	88.4058
1	7	9	11	13	88.4058
1	7	9	11	14	88.4058
1	7	9	12	13	88.4058
1	7	9	12	14	88.4058
1	7	9	13	15	88.4058
1	7	9	14	15	88.4058
1	7	10	11	12	88.4058
1	7	10	11	15	88.4058
1	7	10	12	15	88.4058
1	7	11	12	14	88.4058
1	7	11	14	15	88.4058
1	7	12	14	15	88.4058
2	3	5	6	10	88.4058
2	3	5	8	10	88.4058
2	3	5	8	14	88.4058
2	3	5	9	10	88.4058
2	3	5	9	13	88.4058
2	3	5	9	14	88.4058
2	3	5	10	11	88.4058
2	3	5	10	12	88.4058
2	3	5	10	15	88.4058
2	3	5	12	13	88.4058
2	3	5	12	14	88.4058
2	3	5	14	15	88.4058
2	3	6	8	10	88.4058
2	3	6	9	10	88.4058
2	3	6	9	12	88.4058
[truncated: 1,004 more rows]
