# Supplementary material for: Strain displacement in microbiomes via ecological competition
Source: Nat Microbiol. 2025 Nov 7;10(12):3122–35. doi: 10.1038/s41564-025-02162-w (PMC12669036; doi:10.1038/s41564-025-02162-w)
Supplement: Supplementary file 7 — Raw data used to generate Extended Data Fig. 6. [file 41564_2025_2162_MOESM7_ESM.xlsx]

## Sheet: Sheet1
Panel A	Biological replicates in separate columns; each an independent experiment; CFU/ml							No added sorbitol, metabolic overlap, no toxins
	CFU/ml
hours	Resident strain (WT)									Invading strain (WT)
8	448000000	1180000000	1180000000	608000000	848000000	656000000	560000000	656000000	480000000	4800	6080	6080	6240	6240	5440	5440	7200	23200
24	624000000	960000000	896000000	784000000	640000000	608000000	640000000	800000000	608000000	5600	8000	9600	5600	5600	11200	12000	8000	13600
48	496000000	864000000	864000000	608000000	512000000	976000000	496000000	528000000	720000000	8000	8400	7600	4400	5600	10000	11200	13600	12400
72	592000000	496000000	608000000	728000000	800000000	608000000	656000000	576000000	592000000	6000	6800	8400	3200	8000	10000	10400	10000	7400
Panel B	Biological replicates in separate columns; each an independent experiment; CFU/ml							No added sorbitol, no toxins
	CFU/ml
hours	Resident strain (srlAEB)									Invading strain (WT)
8	560000000	1180000000	1090000000	560000000	640000000	448000000	608000000	640000000	608000000	4800	6080	6080	6240	6240	5440	5440	7200	24000
24	656000000	1120000000	1220000000	816000000	768000000	752000000	720000000	704000000	608000000	9600	8000	11600	8400	5400	9600	11200	9600	24000
48	896000000	864000000	640000000	624000000	608000000	896000000	848000000	624000000	464000000	36800	704000	578000	840000	124800	3040000	1680000	560000	340000
72	688000000	1120000000	592000000	784000000	768000000	608000000	496000000	560000000	736000000	448000	84000000	32000000	1080000	2400000	4640000	2320000	2320000	3840000
Panel C	Biological replicates in separate columns; each an independent experiment; CFU/ml							No added sorbitol, metabolic overlap, invader with colicin E2
	CFU/ml
hours	Resident strain (WT)					Invading strain (E2)
8	1120000000	720000000	592000000	720000000	592000000	5600	5920	4960	4800	19600
24	720000000	800000000	768000000	832000000	880000000	6800	6200	11200	8400	15200
48	560000000	640000000	576000000	656000000	576000000	1200	5200	8800	10000	7800
72	496000000	912000000	400000000	592000000	752000000	2200	4200	6400	4200	11600
Panel D	Biological replicates in separate columns; each an independent experiment; CFU/ml							No added sorbitol, invader with colicin E2
	CFU/ml
hours	Resident strain (srlAEB)					Invading strain (E2)
8	1180000000	992000000	608000000	864000000	392000000	5600	5920	4960	4800	23200
24	592000000	768000000	720000000	720000000	784000000	12400	5600	18000	11200	14000
48	1090000000	656000000	608000000	448000000	560000000	76800	121600	3840000	2480000	160000
72	656000000	640000000	58000000	496000000	608000000	5600000	2480000	39680000	4320000	4960000
Panel E	Biological replicates in separate columns; each an independent experiment; CFU/ml							No added sorbitol, metabolic overlap, invader with colicin K
	CFU/ml
	Resident strain (WT)					Invading strain (K)
8	960000000	608000000	560000000	592000000	448000000	6240	7200	7680	6240	26400
24	816000000	608000000	608000000	576000000	720000000	7400	5000	8400	11200	21600
48	896000000	720000000	656000000	592000000	608000000	2000	4000	9600	7000	12800
72	656000000	784000000	400000000	608000000	752000000	2200	4200	6200	3200	24000
Panel F	Biological replicates in separate columns; each an independent experiment; CFU/ml							No added sorbitol, invader with colicin K
	CFU/ml
	Resident strain (srlAEB)					Invading strain (K)
8	1120000000	560000000	880000000	928000000	464000000	6240	7200	7680	6240	32800
24	864000000	768000000	864000000	640000000	896000000	6200	5600	9200	9200	19200
48	864000000	656000000	656000000	640000000	464000000	100800	99200	3840000	41600	29600
72	592000000	688000000	736000000	720000000	608000000	4000000	7520000	5760000	3360000	4960000
Panel G	Invader densities (CFU/ml): Data from panels A-F replotted; replicates in rows of the same column; WT indicates sorbitol genotype and srl cannot use sorbitol. - indicates the invader does not produce a toxin, otherwise the toxin of the invader is indicated
	WT, -	WT, colE2	WT, colK	srl, -	srl, colE2	srl, colK		No added sorbitol
	6000	2200	2200	448000	5600000	4000000
	6800	4200	4200	84000000	2480000	7520000			Two-tailed Mann-Whitney U tests:
	8400	6400	6200	32000000	39680000	5760000		WT resident	- vs E2	p=0.2268
	3200	4200	3200	1080000	4320000	3360000			- vs K	p=0.2018
	8000			2400000				srl resident	- vs E2	p=0.1788
	10000			4640000					- vs K	p=0.2018
	10400			2320000
	10000			2320000
	7400	11600	24000	3840000	4960000	4960000
Panel H	Invader densities (CFU/ml): Data from panels A-F replotted; replicates in rows of the same column; WT indicates sorbitol genotype and srl cannot use sorbitol. - indicates the invader does not produce a toxin, otherwise the toxin of the invader is indicated
	WT, -	WT, colE2	WT, colK	srl, -	srl, colE2	srl, colK		No added sorbitol
	592000000	496000000	656000000	688000000	656000000	592000000
	496000000	912000000	784000000	1120000000	640000000	688000000			Two-tailed Mann-Whitney U tests:
	608000000	400000000	400000000	592000000	58000000	736000000		WT resident	- vs E2	p=0.8242
	728000000	592000000	608000000	784000000	496000000	720000000			- vs K	p=0.5395
	800000000			768000000				srl resident	- vs E2	p=0.1793
	608000000			608000000					- vs K	p=0.8781
	656000000			496000000
	576000000			560000000
	592000000	752000000	752000000	736000000	608000000	608000000
Panel I	Biological replicates in separate columns; each an independent experiment; CFU/ml							Added sorbitol, metabolic overlap, invader with colicin K
	CFU/ml
hours	Resident strain (WT)					Invading strain (K)
8	1090000000	720000000	560000000	656000000	448000000	6240	7200	7680	6240	24800
24	464000000	592000000	464000000	448000000	464000000	6200	4200	6000	3800	600
48	864000000	560000000	656000000	448000000	432000000	40000	20000	22400	15200	600
72	592000000	608000000	400000000	480000000	448000000	27200	12000	28800	4400	200
Panel J	Biological replicates in separate columns; each an independent experiment; CFU/ml							Added sorbitol, invader with colicin K
	CFU/ml
hours	Resident strain (srlAEB)					Invading strain (K)
8	1120000000	656000000	496000000	656000000	496000000	6240	7200	7680	6240	28000
24	656000000	464000000	528000000	496000000	480000000	8200	20000	16800	22400	1600
48	320000000	52000000	216000000	120000000	224000000	656000000	560000000	448000000	496000000	400000000
72	104000000	5440000	9280000	40000000	4800000	656000000	624000000	400000000	480000000	480000000
