# Supplementary material for: Strain displacement in microbiomes via ecological competition
Source: Nat Microbiol. 2025 Nov 7;10(12):3122–35. doi: 10.1038/s41564-025-02162-w (PMC12669036; doi:10.1038/s41564-025-02162-w)
Supplement: Supplementary file 8 — Raw data used to generate Extended Data Fig. 7. [file 41564_2025_2162_MOESM8_ESM.xlsx]

## Sheet: Sheet1
Panel A	Biological replicates in separate columns; each an independent experiment; CFU/ml
	Resident					Invader
hours	0018					BZB1011 wt
8	576000000	140000000	448000000	608000000	400000000	9200	7000	9200	5800	5400
24	560000000	464000000	480000000	464000000	448000000	5600	31200	9600	2600	3200
48	480000000	148000000	360000000	448000000	448000000	800	24800	1800	400	200
72	296000000	528000000	560000000	608000000	384000000	200	12400	800	200	200
Panel B	Biological replicates in separate columns; each an independent experiment; CFU/ml
	Resident					Invader
hours	0018					BZB1011 colE2
8		312000000	560000000	480000000	272000000		10400	14000	4200	5000
24		576000000	560000000	448000000	432000000		3000	10400	2800	4000
48		560000000	592000000	496000000	360000000		600	1200	200	200
72		84000000	624000000	528000000	656000000		200	200	200	200
Panel C	Biological replicates in separate columns; each an independent experiment; CFU/ml
	Resident					Invader
hours	0018					IAI1 wt
8	640000000	232000000	164000000	448000000	472000000	10000	14400	7800	7800	6000
24	448000000	480000000	560000000	592000000	280000000	32000	60800	94400	59200	46400
48	656000000	608000000	560000000	624000000	448000000	13920000	13120000	24640000	84000000	7680000
72	448000000	304000000	528000000	608000000	400000000	52000000	42000000	124000000	72000000	32000000
Panel D	Biological replicates in separate columns; each an independent experiment; CFU/ml
	Resident					Invader
hours	0018					IAI1 colE2
8		448000000	576000000	480000000	448000000		22400	14800	9600	6000
24		480000000	560000000	608000000	384000000		144000	147200	150400	73600
48		128000000	84000000	124000000	80000000		24640000	120000000	112000000	17600000
72		104000000	16000000	76000000	10000000		78000000	200000000	152000000	54000000
Panel E	Biological replicates in separate columns; each an independent experiment; CFU/ml
	Resident					Invader
hours	0960					IAI1 wt
8	640000000	200000000	560000000	496000000	496000000	8000	11600	9600	5400	5800
24	608000000	280000000	304000000	464000000	328000000	200	1600	200	200	200
48	384000000	280000000	400000000	360000000	320000000	200	200	200	200	200
72	224000000	116000000	184000000	208000000	336000000	200	200	200	200	3200
Panel F	Biological replicates in separate columns; each an independent experiment; CFU/ml
	Resident					Invader
hours	0960					IAI1 colE2
8		592000000	448000000	560000000	304000000		14400	12400	6800	7000
24		280000000	592000000	352000000	448000000		200	400	200	200
48		344000000	440000000	400000000	400000000		200	200	200	200
72		272000000	448000000	240000000	288000000		200	200	200	1600
Panel G	Biological replicates in separate columns; each an independent experiment; CFU/ml
	Resident					Invader
hours	0960					Z1269 wt
8	512000000	240000000	448000000	496000000	240000000	12400	7800	10800	4000	6800
24	448000000	280000000	560000000	448000000	200000000	57600	46400	54400	36000	9000
48	576000000	184000000	400000000	232000000	296000000	74200000	840000	14000000	740000	56000000
72	224000000	144000000	248000000	448000000	312000000	416000000	752000000	280000000	248000000	288000000
Panel H	Biological replicates in separate columns; each an independent experiment; CFU/ml
	Resident					Invader
hours	0960					Z1269 colE2
8		464000000	480000000	416000000	320000000		14000	12000	4000	5000
24		304000000	480000000	464000000	472000000		54400	73600	49600	30400
48		62000000	156000000	224000000	560000		52000000	58000000	4160000	400000000
72		800000	620000	400000	100000		464000000	464000000	312000000	288000000
Panel I	Biological replicates in separate columns; each an independent experiment; CFU/ml
	Resident					Invader
hours	0268					Z1331 wt
8	576000000	592000000	560000000	464000000	360000000	6000	8400	6800	6000	6800
24	704000000	560000000	720000000	560000000	544000000	5400	16000	7600	5200	5600
48	576000000	160000000	624000000	464000000	464000000	3400	11200	8000	4200	5200
72	336000000	304000000	736000000	576000000	576000000	4200	15600	8400	4200	5600
Panel J	Biological replicates in separate columns; each an independent experiment; CFU/ml
	Resident					Invader
hours	0268					Z1331 colE2
8		448000000	640000000	592000000	560000000		8000	9600	4000	4000
24		448000000	656000000	608000000	592000000		11600	11600	5800	6200
48		448000000	448000000	464000000	280000000		14800	10400	5600	6200
72		116000000	448000000	384000000	384000000		11200	8000	5600	5000
Panel K	Biological replicates in separate columns; each an independent experiment; CFU/ml
	Resident					Invader
hours	0268					Z1269 wt
8	592000000	304000000	704000000	576000000	448000000	7000	8200	7600	5600	7200
24	928000000	416000000	672000000	384000000	640000000	160000	20000	14800	36800	5800
48	624000000	304000000	280000000	448000000	496000000	208000000	312000000	124000000	26000000	90000000
72	140000000	248000000	160000000	156000000	240000000	224000000	304000000	280000000	304000000	224000000
Panel L	Biological replicates in separate columns; each an independent experiment; CFU/ml
	Resident					Invader
hours	0268					Z1269 colE2
8		480000000	704000000	464000000	656000000		10800	9800	5600	3400
24		592000000	608000000	576000000	384000000		16000	16000	72000	6000
48		2000000	20000000	248000000	104000000		448000000	200000000	36000000	124000000
72		240000	57600	57600	1120000		224000000	320000000	328000000	280000000
