# Supplementary material for: Strain displacement in microbiomes via ecological competition
Source: Nat Microbiol. 2025 Nov 7;10(12):3122–35. doi: 10.1038/s41564-025-02162-w (PMC12669036; doi:10.1038/s41564-025-02162-w)
Supplement: Supplementary file 9 — Raw data used to generate Extended Data Fig. 8. [file 41564_2025_2162_MOESM9_ESM.xlsx]

## Sheet: Sheet1
Panel A	Biological replicates in separate columns; each an independent experiment; CFU/ml
	No community
	Resident				Invader
hours	0018				IAI1 wt
24	464000000	480000000	592000000	400000000	11200	13600	14000	11200
48	640000000	608000000	640000000	608000000	6080000	4960000	4000000	6240000
72	576000000	640000000	496000000	576000000	60000000	22000000	12960000	48000000
Panel B	Biological replicates in separate columns; each an independent experiment; CFU/ml
	No community
	Resident				Invader
hours	0018				IAI1 colE2
24	496000000	392000000	592000000	448000000	12000	17600	14800	8200
48	592000000	592000000	432000000	480000000	11200000	76820000	3120000	8160000
72	280000000	296000000	104000000	36000000	152000000	148000000	42000000	100000000
Panel C	Biological replicates in separate columns; each an independent experiment; CFU/ml
	15-species community
	Resident				Invader
hours	0018				IAI1 wt
24	328000000	776000000	328000000	496000000	12400	20400	12800	8200
48	148000000	480000000	240000000	656000000	5800	4000	3000	59200
72	104000000	608000000	312000000	576000000	400	400	400	72000
Panel D	Biological replicates in separate columns; each an independent experiment; CFU/ml
	15-species community
	Resident				Invader
hours	0018				IAI1 colE2
24	272000000	608000000	320000000	592000000	11200	14800	18800	10000
48	196000000	480000000	400000000	624000000	5800	800	5400	160000
72	224000000	624000000	320000000	248000000	1000	200	200	129600
Panel E	Biological replicates in separate columns; each an independent experiment; CFU/ml
	No community
	Resident						Invader
hours	0960						Z1269 wt
24	192000000	144000000	140000000	376000000	496000000	448000000	7000	4000	1000	11800	8000	7600
48	528000000	496000000	672000000	416000000	304000000	560000000	700000	200000	400000	500000	24000	81600
72	480000000	512000000	164000000	496000000	432000000	496000000	160000000	190000000	190000000	312000000	940000	280000000
Panel F	Biological replicates in separate columns; each an independent experiment; CFU/ml
	No community
	Resident				Invader
hours	0960				Z1269 colE2
24	64000000	360000000	608000000	400000000	1000	12000	12400	7600
48	34000000	448000000	248000000	240000000	100000	600000	5000	126000
72	80000	140000	4320000	540000	80000000	496000000	112000000	432000000
Panel G	Biological replicates in separate columns; each an independent experiment; CFU/ml
	15-species community
	Resident					Invader
hours	0960					Z1269 wt
24	20000000	6000000	13000000	204000000	320000000	7000	8000	11000	11200	11200
48	12000000	11000000	5000000	232000000	156000000	2000	3000	3000	7200	11200
72	50000000	7000000	4000000	248000000	120000000	1700	900	1100	6000	20000
Panel H	Biological replicates in separate columns; each an independent experiment; CFU/ml
	15-species community
	Resident					Invader
hours	0960					Z1269 colE2
24	10000000	12000000	110000000	248000000	480000000	6000	5000	3000	9000	10800
48	7000000	8000000	160000000	140000000	432000000	4000	8000	1300	7800	14000
72	13000000	4000000	180000000	160000000	448000000	2600	1700	1200	5200	6400
Panel I	Biological replicates in separate columns; each an independent experiment; CFU/ml
	No community
	Resident					Invader
hours	0268					Z1269 wt
24	400000000	720000000	592000000	480000000	592000000	8000	12000	14000	12400	13200
48	270000000	480000000	496000000	608000000	480000000	140000	140000	1040000	840000	2040000
72	340000000	464000000	304000000	200000000	256000000	80000000	448000000	304000000	320000000	320000000
Panel J	Biological replicates in separate columns; each an independent experiment; CFU/ml
	No community
	Resident				Invader
hours	0268				Z1269 colE2
24	624000000	592000000	448000000	688000000	10400	9400	12400	14000
48	592000000	464000000	496000000	592000000	540000	1160000	620000	4000000
72	580000	140000	240000	480000	448000000	528000000	280000000	400000000
Panel K	Biological replicates in separate columns; each an independent experiment; CFU/ml
	15-species community
	Resident					Invader
hours	0268					Z1269 wt
24	30000000	480000000	896000000	360000000	560000000	11000	5600	12000	8200	12000
48	16000000	320000000	720000000	248000000	280000000	2100	5600	1400	6200	11200
72	17000000	104000000	360000000	296000000	304000000	900	2000	200	2200	15200
Panel L	Biological replicates in separate columns; each an independent experiment; CFU/ml
	15-species community
	Resident				Invader
hours	0268				Z1269 E2
24	480000000	880000000	464000000	336000000	7000	18800	11200	7600
48	400000000	464000000	90000000	480000000	2600	5000	6000	10800
72	60000000	240000000	124000000	112000000	3000	200	2400	22400
