# Supplementary material for: Strain displacement in microbiomes via ecological competition
Source: Nat Microbiol. 2025 Nov 7;10(12):3122–35. doi: 10.1038/s41564-025-02162-w (PMC12669036; doi:10.1038/s41564-025-02162-w)
Supplement: Supplementary file 10 — Raw data used to generate Extended Data Fig. 9. [file 41564_2025_2162_MOESM10_ESM.xlsx]

## Sheet: Panel A
Panel A	Utilization of carbon sources by the tested species. Threshold used is 0.1 A590nm after subtraction from the blank (median of three replicates) - see additional sheets in this excel file for calculation
1=can use; 0=cannot use
	N-Acetyl-Dgalactosamine	N-Acetyl-DGlucosamine	N-Acetyl-β-DMannosamine	Adonitol	Amygdalin	D-Arabitol	Arbutin	D-Cellobiose	α-Cyclodextrin	β-Cyclodextrin	Dextrin	i-Erythritol	D-Fructose	L-Fucose	Galactitol	D-Galactose	D-Galacturonic Acid	Gentiobiose	D-Gluconic Acid	D-Glucosaminic Acid	α-D-Glucose	α-D-Glucose1-Phosphate	D-Glucose6-Phosphate	Glycerol	D,L-α-Glycerol Phosphate	m-Inositol	α-D-Lactose	Lactulose	Maltose	Maltotriose	D-Mannitol	D-Mannose	D-Melezitose	D-Melibiose	3-Methyl-DGlucose	α-Methyl-DGalactoside	β-Methyl-DGalactoside	α-Methyl-DGlucoside	β-Methyl-DGlucoside	Palatinose	D-Raffinose	L-Rhamnose	Salicin	D-Sorbitol	Stachyose	Sucrose	D-Trehalose	Turanose	Acetic Acid
A. muciniphila	1	1	1	0	0	0	0	1	0	0	1	0	1	1	0	1	1	0	0	0	1	0	0	0	0	0	1	1	1	1	0	1	1	1	1	1	1	0	0	1	0	0	0	0	0	0	0	1	0
B. lactis	0	0	0	0	1	0	1	1	0	0	1	0	1	0	0	0	0	1	0	0	1	0	0	0	0	0	0	0	1	1	0	1	0	1	0	1	1	1	1	1	1	0	1	0	1	1	0	1	0
B. breve	1	1	1	0	1	0	1	1	0	0	1	0	1	1	0	1	1	1	0	1	1	1	0	1	0	0	1	1	1	1	1	1	1	1	1	1	1	1	1	1	1	0	1	1	1	1	1	1	0
B. infantis	1	1	1	0	0	0	1	1	0	0	1	0	1	1	0	1	1	0	1	0	1	0	0	1	0	0	1	1	1	1	0	1	1	1	1	1	1	1	1	1	1	0	1	0	1	1	1	1	0
B. longum	1	1	1	0	0	0	0	1	0	0	1	0	1	1	0	1	1	1	0	0	1	0	0	1	0	0	1	1	1	1	0	1	1	1	1	1	1	1	0	1	1	0	0	0	1	1	1	1	0
H. biformis	1	1	1	0	0	0	0	1	0	0	1	0	1	0	0	0	0	0	0	0	1	1	0	0	0	0	1	1	0	1	0	1	1	0	1	0	0	0	0	1	0	0	0	0	0	0	0	1	0
L. saccharolyticum	0	1	0	1	0	1	0	1	0	0	1	1	1	1	0	1	1	1	0	0	1	1	1	1	0	1	1	1	1	1	0	1	1	1	1	1	1	1	1	1	1	0	1	1	0	1	1	1	0
L. acidophilus	0	1	1	0	0	0	1	0	0	0	0	0	1	1	0	0	1	0	0	0	0	0	1	0	0	0	0	1	0	0	0	1	1	0	0	1	1	1	0	1	0	0	0	1	0	0	0	0	0
L. delbrueckii	0	1	1	0	0	0	1	1	1	1	1	0	1	1	0	0	0	1	0	1	1	1	1	0	0	0	0	0	1	1	0	1	1	1	1	0	0	1	0	1	1	1	0	1	0	1	1	1	0
L. fermentum	0	0	0	0	0	0	0	0	0	0	0	0	0	0	0	0	0	0	0	0	0	0	0	0	0	0	0	0	0	0	0	0	0	0	0	0	0	0	0	0	0	0	0	0	0	0	0	0	0
L. plantarum	0	1	1	1	1	1	1	1	0	0	1	0	1	1	0	1	1	1	1	0	1	0	0	1	0	0	1	1	1	1	1	1	1	1	1	0	1	1	1	1	0	1	1	1	0	1	1	1	0
L. ruminis	0	1	1	0	1	0	1	1	1	0	1	0	1	0	0	1	1	1	0	0	1	0	0	0	0	0	1	1	1	1	0	1	0	1	0	1	1	1	1	1	1	0	1	0	1	1	0	1	0
L. salivarius	0	0	1	0	0	1	0	1	0	0	1	0	1	0	0	1	1	0	0	0	1	0	1	0	0	0	1	1	1	1	1	1	1	1	1	1	1	0	0	1	1	0	0	1	1	1	1	1	0
M. torques	0	0	0	0	0	0	0	0	0	0	0	0	0	0	0	0	0	0	0	0	0	0	0	0	0	0	0	0	0	0	0	0	0	0	0	0	0	0	0	0	0	0	0	0	0	0	0	0	0
P. vulgatus	1	1	1	0	0	0	0	1	1	1	1	0	1	1	0	1	1	0	0	0	1	1	1	0	0	0	1	1	1	1	0	1	1	1	1	0	1	0	0	1	1	1	0	0	1	1	0	1	0
E. coli HS	1	1	1	0	1	0	0	1	0	0	1	1	0	1	1	1	1	0	1	0	1	1	1	1	1	0	1	1	1	1	1	1	1	1	0	1	1	0	1	1	0	1	0	1	0	0	1	1	1
E. coli IAI1	1	1	1	1	0	0	0	1	0	0	1	1	0	1	1	1	1	0	1	1	1	1	1	1	1	0	1	1	1	1	1	1	1	1	1	1	1	1	1	1	1	1	0	1	0	1	1	1	1
E. coli Z1331	1	1	1	0	0	1	0	1	0	0	1	0	1	1	1	1	1	0	1	0	1	1	1	1	1	0	1	1	1	1	1	1	1	1	1	1	1	0	1	1	1	1	0	1	0	1	1	1	1
E. coli Z1269	1	1	1	1	1	1	1	1	0	0	1	1	1	1	1	1	1	0	1	1	1	1	1	1	1	0	1	1	1	1	1	1	1	1	1	1	1	1	1	1	1	1	0	1	0	0	1	1	1
E. coli K12	1	1	1	1	0	0	0	1	0	0	1	1	0	0	1	1	1	0	1	0	1	1	1	1	1	0	1	1	1	1	1	0	0	1	0	1	1	1	1	1	1	1	0	1	0	0	1	1	1
AMR E. coli #0018	1	1	1	0	0	1	0	1	0	0	1	1	1	1	1	1	1	0	1	0	1	1	1	1	1	0	1	1	1	1	1	1	1	1	1	1	1	1	1	1	0	1	0	1	0	0	1	1	1
AMR E. coli #0960	0	0	1	0	0	0	0	1	0	0	1	0	0	0	1	0	1	0	0	0	0	0	0	1	1	0	0	1	1	1	0	0	1	0	0	1	1	1	0	1	0	0	0	1	0	1	1	1	1
AMR E. coli #0268	1	1	1	0	1	0	0	1	0	0	1	1	1	1	1	1	1	0	1	0	1	1	1	1	1	0	1	1	1	1	1	1	1	1	1	1	1	1	1	1	1	1	0	1	0	1	1	1	1
[truncated: 46 more columns]

## Sheet: Raw measurements pre-threshold
	(Yellow highlight indicates value was excluded because of a bubble or percipitate in the well)
24h timepoints - 590nm subtracted from water	Replicate date	water	N-Acetyl-Dgalactosamine	N-Acetyl-DGlucosamine	N-Acetyl-β-DMannosamine	Adonitol	Amygdalin	D-Arabitol	Arbutin	D-Cellobiose	α-Cyclodextrin	β-Cyclodextrin	Dextrin	Dulcitol	i-Erythritol	D-Fructose	L-Fucose	D-Galactose	D-Galacturonic Acid	Gentiobiose	D-Gluconic Acid	D-Glucosaminic Acid	α-D-Glucose	α-D-Glucose1-Phosphate	D-Glucose6-Phosphate	Glycerol	D,L-α-Glycerol Phosphate	m-Inositol	α-D-Lactose	Lactulose	Maltose	Maltotriose	D-Mannitol	D-Mannose	D-Melezitose	D-Melibiose	3-Methyl-DGlucose	α-Methyl-DGalactoside	β-Methyl-DGalactoside	α-Methyl-DGlucoside	β-Methyl-DGlucoside	Palatinose	D-Raffinose	L-Rhamnose	Salicin	D-Sorbitol	Stachyose	Sucrose	D-Trehalose
Bifidobacterium animalis subsp. lactis DSM 10140	1 - 2022.07.16	0	0.004	-0.001	0.006	0.009	0.384	0.011	0.031	0.09	-0.017	-0.019	0.135	-0.02	0	-0.001	0.033	0.015	0.009	0.099	0.086	0.008	0.123	0	0.002		-0.005	0.008	-0.001	-0.004	0.066	0.127	0.014	0.068	0.09	0.049	0.016	0.03	0.039	0.031	0.024	0.039	0.131	0.028	0.089	-0.002	0.104	0.127	0.01
	2 - 2022.08.02	0	-0.006	-0.004	-0.005	0.034	0.714	0.008	0.287	0.416	-0.008	0.003	0.327	-0.015	0.007	0.135	0.022	0.042	-0.008	0.436	-0.003	0.029	0.212	-0.006	-0.005	-0.018	0.003	-0.015	0.004	0.001	0.489	0.648	-0.008	0.315	0.07	0.311	0.103	0.291	0.217	0.239	0.171	0.124	0.782	0.052	0.449	0.024	0.684	0.484	0.012
	3 - 2022.08.05	0	-0.001	0.022	-0.002	0.043	1.219	0.026	0.311	0.385	0.02	0.003	0.383	-0.009	0.03	0.154	0.035	0.076	-0.001	0.553	0.014	-0.004	0.269	0.005	0.01	0.02	0.017	-0.005	0.032	-0.001	0.426	0.58	-0.001	0.281	0.223	0.352	0.076	0.225	0.199	0.11	0.216	0.131	0.593	0.034	0.258	-0.004	0.587	0.463	0.027
[Clostridium] Lacrimispora saccharolyticum WM1	1 - 2022.07.14	0	0.045	0.104	0.095	0.306	-0.012	0.152	0.038	0.176	-0.023	-0.048	0.172	0.018	0.093	0.292	0.046	0.137	0.229	0.326	-0.042	-0.018	0.128	0.173	0.183	0.195	0.052	0.299	0.157	0.112	0.137	0.23	0.104	0.19	0.19	0.258	0.149	0.171	0.139	0.169	0.121	0.249	0.206	0.051	0.185	0.124	0.128	0.104	0.11
	2 - 2022.08.02	0	0.237	0.268	0.316	0.265	0.048	0.171	0.299	0.19	0.009	-0.024	0.376	0.023	0.205	0.246	0.22	0.37	0.323	0.176	0.128	0.03	0.398	0.227	0.351	0.189	0.058	0.316	1.083	0.354	0.235	0.184	0.076	0.283	0.236	0.372	0.311	0.263	0.121	0.221	0.134	0.481	0.452	0.268	0.16	0.101	0.087	0.132	0.157
	3 - 2022.08.05	0	0.082	0.034	0.054	0.118	0.081	-0.036	0.001	0.027	-0.068	-0.088	0.253	-0.013	0.11	0.21	0.118	0.214	0.082	0.023	0.023	-0.032	0.098	0.182	0.309	-0.033	0.101	0.026	-0.049	-0.029	0.027	0.119	-0.016	0.189	0.107	0.069	0.018	0.092	-0.063	0.021	-0.034	0.074	0.233	0.031	-0.075	-0.12	-0.031	-0.027	-0.061
Lactobacillus delbrueckii subsp. Delbrueckii	1 - 2022.07.16	0	0	0.167	0.252	0.098	0.089	0.023	0.248	0.25	0.158	0.245	0.3	0.018	0.044	0.291	0.099	-0.011	0.09	0.143	-0.012	0.121	0.332	0.085	0.142	-0.001	-0.018	0.052	-0.03	-0.02	0.235	0.251	0.054	0.171	0.401	0.081	0.219	0.025	-0.028	0.183	-0.034	0.287	0.046	0.148		0.067	-0.006	0.206	0.205
	2 - 2022.08.04	0	0.068	0.27	0.305	0.039	0.074	0.018	0.179	0.251	0.077	0.066	0.254	0.051	-0.024	0.311	0.131	-0.002	0.042	0.257	-0.068	0.154	0.289	0.146	0.322	-0.026	-0.03	-0.014	0.017	0.006	0.286	0.274	0.047	0.335	0.271	0.277	0.151	0.068	0.06	0.216	0.007	0.197	0.335	0.154	0.054	0.208	0.069	0.21	0.196
	3 - 2022.08.09	0	-0.021	0.336	0.336	0.048	0.064	0.079	0.252	0.397	0.15	0.133	0.286	0.042	0.03	0.326	0.102	-0.057	0.114	0.226	-0.018	0.749	0.449	0.202	0.35	0.038	-0.061	-0.054	-0.089	-0.065	0.236	0.298	0.072	0.303	0.427	0.329	0.205	0.074	-0.057	0.377	-0.055	0.172	0.179	0.126	0.066	0.188	0.011	0.275	0.341
Akkermansia muciniphila ATCC BAA-835	1 - 2022.07.20	0	0.312	0.219	0.14	-0.068	-0.028	-0.068	-0.07	0.143	-0.106	-0.082	0.114	-0.075	-0.06	0.145	0.237	0.155	0.116	-0.067	-0.073	-0.058	0.212	-0.065	-0.032	-0.067	-0.073	-0.091	0.208	0.131	-0.035	0.237	-0.091	0.223	0.109	0.032	0.121	0.132	0.24	-0.06	-0.075	0.179	-0.055	-0.01	-0.074	-0.072	-0.078	-0.059	-0.061
	2 - 2022.08.04	0	0.344	0.333	0.264	0.135	0.005	0.035	-0.025	0.324	-0.016	-0.036	0.342	-0.014	0.04	0.253	0.391	0.241	0.278	0.084	0.01	0.021	0.281	0.053	0.136	-0.014	0.031	0.021	0.341	0.259	0.132	0.528	-0.027	0.273	0.179	0.141	0.228	0.222	0.314	-0.006	0.03	0.323	0.033	0.076	0.035	0.032	0.034	0.059	0.01
	3 - 2022.08.09	0	0.68	0.629	0.336	0.08	-0.014	-0.001	-0.02	0.323	-0.008	-0.004	0.443	-0.031	0.004	0.492	0.756	0.431	0.41	0.07	-0.013	-0.006	0.432	0.022	0.062	0.015	0.013	0.004	0.425	0.339	0.126	0.591	-0.021	0.463	0.39	0.112	0.429	0.309	0.524	-0.009	0.003	0.278	0.027	0.05	0.038	0.041	0.003	0.044	0.055
Lactobacillus acidophilus NCFM	1 - 2022.07.16	0	0.031	0.111	0.111	0.036	0.068	0.038	0.118	0.079	0.036	0.064	0.082	0.013	0.042		0.11	0.096	0.068	0.071	0.015	0.057	0.084	0.02	0.093	-0.005	-0.001	0.012	0.064	0.143	0.082	0.108	0.054	0.119	0.136	0.063	0.056	0.105	0.126	0.114	0.085	0.196	0.086	0.024	0.068	0.125	0.078	0.066	0.05
	2 - 2022.08.02	0	0.031	0.15	0.145	0.107	0.019	0.042	0.118	0.043	0.1	-0.006	0.141	-0.064	-0.029	0.154	0.133	0.083	0.204	0.046	0.032	0.011	0.136	0.028	0.161	-0.01	-0.015	-0.02	0.002	0.07	0.002	0.021	0.009	0.086	0.079	0.072	0.031	0.129	0.131	0.032	0.062	0.173	0.078	0.133	0.039	0.041	0.018	-0.006	0.036
	3 - 2022.08.09	0	0.01	0.138	0.158	0.054	0.121	0.028	0.083	0.08	0.106	0.074	0.057	-0.003	0.003	0.224	0.114	0.062	0.166	0.063	0.045	0.195	0.074	0.048	0.113	-0.018	-0.005	-0.003	0.107	0.108	0.078	0.098	0.072	0.108	0.128	0.078	0.064	0.127	0.169	0.184	0.054	0.131	0.042	0.037	0.088	0.32	0.149	0.068	0.135
Bifidobacterium longum subsp. longum JCM 1217	1 - 2022.07.16	0	0.083	0.316	0.006	-0.007	0	-0.011	-0.009	0.344	-0.026	-0.027	0.336	-0.026	-0.021	0.548	0.028	0.724	0.02	0.06	-0.005	-0.011	0.281	-0.017	0.186	0.019	-0.007	-0.017	0.484	0.421	0.448	0.258	-0.007	0.738	0.595	0.601	0.041	0.622	0.621	0.578	-0.015	0.608	0.249	0.02	-0.013	-0.004	0.399	0.043	0.098
	2 - 2022.08.04	0	0.993	1.491	0.227	-0.026	0.15	-0.008	0.062	1.572	-0.034	-0.031	1.175	-0.01	0.002	1.424	0.114	1.527	0.125	0.671	0.01	0.01	1.108	-0.008	0.073	0.246	-0.011	0.016	1.295	1.412	1.381	1.438	-0.014	1.556	2.239	1.147	0.491	1.527	1.429	1.157	0.018	1.048	1.49	0.077	0.018	0.021	1.293	1.885	1.381
	3 - 2022.08.05	0	0.739	1.117	0.17	0.048	0.095	0.035	0.069	1.116	-0.007	-0.007	1.156	0.001	-0.001	1.187	0.158	1.643	0.102	0.451	0.016	0.031	1.404	0.013	0.085	0.196	-0.003	0.028	1.163	0.998	1.692	1.227	0.016	1.506	2.525	1.448	0.335	1.248	1.431	1.177	0.041	1.111	1.377	0.049	0.061	0.01	1.28	0.751	0.732
Phocaeicola vulgatus ATCC 8482	1 - 2022.07.14	0	1.3	0.903	0.763	0.158	0.407	-0.039	0.163	1.061	0.555	0.714	0.851	-0.064	0.138	0.83	0.778	0.758	0.778	0.398	0	0.198	0.91	0.864	0.824	0.566	0.257	0.136	0.647	0.652	0.893	0.841	0.237	1.213	0.922	0.902	0.806	0.507	1.12	0.436	0.314	0.902	0.741	0.937	0.058	0.237	0.754	0.767	0.561
	2 - 2022.08.02	0	0.282	0.408	0.591	0.004	0.043	-0.025	-0.015	0.854	0.609	0.499	0.503	-0.032	0.044	0.29	-0.005	0.403	0.006	0.021	-0.039	-0.019	0.36	0.05	0.059	0.014	-0.042	-0.037	0.469	0.566	0.435	0.445	-0.011	0.393	0.254	0.422	0.475	0.03	0.681	-0.008	0.002	0.213	0.646	0.2	0.035	0.011	0.653	0.466	0.096
	3 - 2022.08.05	0	0.5	0.561	0.582	-0.039	0.013	-0.053	-0.057	0.752	0.447	0.609	0.558	-0.013	-0.018	0.345	0.24	0.39	0.213	-0.009	-0.02	-0.014	0.541	0.176	0.317	-0.028	-0.014	-0.044	0.453	0.725	0.536	0.528	-0.045	0.627	0.278	0.718	0.663	0.049	0.855	-0.024	0	0.407	0.75	0.123	-0.039	0.067	0.737	0.586	0.077
[Ruminococcus] torques ATCC 27756	1 - 2022.07.16	0	0.011	0.023	0.011	0.01	0.004		-0.004	0.016	-0.011	-0.011	0.03	0.004	0	0.075	0.07	0.032	0.079	0.016	0.005	0.019	0.021	0.002	0.052	-0.003	0.004	0.004	0.025	0.03		0.027	0.002	0.03	0.013	0.018	0.027	0.02	0.021	0.021	0.002	0.099	0.005	0.04	0.004	0.001	0.006	0.013	0.001
	2 - 2022.08.04	0	0.12	0.139	0.1	0.011	0.04	0.002	-0.008	0.104	-0.024	-0.021	0.167	-0.005	-0.012	0.305	0.3	0.147	0.175	0.032	0.004	0.055	0.094	0.03	0.144	-0.004	0.012	0.018	0.102	0.152	0.098	0.191	0.045	0.133	0.085	0.082	0.089	0.078	0.132	0.142	-0.002	0.21	0.036	0.106	0.018	0.007	0.027	0.102	0.024
	3 - 2022.08.09	0	0.03	0.012	0.005	0.023	-0.007	0.008	-0.003	0.015	-0.022	-0.019	0.035	-0.004	0.004	0.058	0.083	0.024	0.063	0.031	0.01	0.015	0.012	0.016	0.045	-0.002	-0.004	0.003	0.009	0.005	0.002	0.023	-0.01	0.014	-0.001	0.018	0.038	0.032	0.006	0.006	0.007	0.065	-0.003	0.075	0.009	0.004	-0.006	0.003	0.009
Lactobacillus salivarius DSM 20555	1 - 2022.07.16	0	0.021	0.094	0.125	0.014	0.012	0.043	0.027	0.039	0.003	0.005	0.047	0.002	0.023	0.042	0.033	0.081	0.017	0	0.005	0	0.057	0.012	0.022	0.052	0.005	0.005	0.121	0.072	0.074	0.068	0.14	0.088	0.045	0.052	0.066	0.123	0.095	-0.001	0.003	0.033	0.072	0.013	0.008	0.193	0.087	0.109	0.136
	2 - 2022.08.04	0	-0.033	0.097	0.092	0.092	0.044	0.238	-0.058	0.192	0.103	-0.035	0.278	-0.026	-0.024	0.366	0.089	0.366	0.126	0.018	-0.028	0.094	0.345	0.093	0.13	0.05	-0.016	-0.043	0.288	0.28	0.29	0.417	0.107	0.345	0.196	0.358	0.396	0.133	0.17	-0.062	-0.049	0.297	0.482	-0.013	-0.043	0.238	0.222	0.273	0.22
	3 - 2022.08.09	0	0.023	0.102	0.202	0.12	0.021	0.168	-0.01	0.24	0.031	0.007	0.277	0.014	-0.015	0.244	0.095	0.292	0.148	0.06	0.049	0.035	0.338	0.196	0.202	0.027	0.121	-0.051	0.225	0.209	0.274	0.318	0.259	0.621	0.347	0.325	0.233	0.193	0.184	-0.001	0.002	0.307	0.221	0.091	0.061	0.219	0.218	0.292	0.254
Bifidobacterium breve DSM 20213	1 - 2022.07.14	0	0.81	0.957	0.934	0.088	0.289	0.086	1.07	1.22	0.104	0.004	1.089	-0.042	0.025	1.07	0.306	2.037	0.082	0.769	0.007	0.068	1.19	0.049	0.144	0.399	0.001	0.05	1.24	0.992	0.967	0.92	0.933	1.387	0.908	1.157	0.809	0.708	0.847	0.787	0.719	1.037	0.938	0.079	1.071	0.5	0.809	0.74	0.841
	2 - 2022.08.09	0	0.647	0.762	0.741	0.071	0.323	0.052	1.162	1.113	0.057	-0.03	1.145	-0.015	0.005	1.126	0.254	1.307	0.122	1.052	-0.012	0.111	1.156	0.12	0.093	0.359	-0.007	0.041	0.934	1.009	0.768	1.041	0.715	1.146	0.588	1.033	0.507	0.753	0.89	0.779	0.653	1.007	0.971	0.009	1.024	0.525	0.656	0.973	0.847
	3 - 2022.08.24	0	0.843	1.123	0.889	0.104	1.344	0.009	1.24	1.136	0.043	0.058	1.287	0.009	0.019	0.952	0.277	1.11	0.281	1.13	-0.001	0.129	1.028	0.126	0.09	0.318	0	0.121	0.839	0.97	1.058	1.19	0.922	1.063	0.506	1.078	0.706	0.792	0.851	0.68	0.822	0.803	1.158	0.064	1.053	1.571	0.885	0.721	0.859
Holdemanella biformis	1 - 2022.07.20	0	0.103	0.136	0.16	0.029	0.009	0.017	-0.005	0.061	-0.013	-0.008	0.204	0.004	-0.006	0.258	0.085	0.02	0.055	0.081	0.028	0.008	0.057	0.218	0.089	-0.009	-0.004	-0.009	0.126	0.123	0.011	0.179	0.058	0.073	0.103	0.006	0.188	0.004	0.034	-0.002	0.018	0.167	0.018	0.042	-0.01	0.044	-0.012	0.034	0.044
	2 - 2022.08.25	0	0.614	0.763	0.625	0.251	0.294	0.392	0.084	0.567	-0.147	-0.095	0.526	0.073	0.098	0.993	0.205	0.322	0.004	0.328	0.001	0.076	0.524	0.271	0.03	0.099	0.132	0.12	0.955	0.419	0.501	0.805	0.423	0.691	0.42	0.249	1.006	0.134	0.404	0.116	0.26	0.324	0.08	0.183	0.043	0.826	0.098	0.159	0.15
	3 - 2022.08.26	0	0.258	0.211	0.215	-0.018	0.079	-0.018	-0.022	0.213	-0.061	-0.019	0.412	-0.061	-0.004	0.222	0.074	0.026	0.023	0.05	0.005	-0.037	0.131	0.195	0.041	-0.015	-0.031	-0.034	0.137	0.215	0.022	0.274	-0.007	0.185	0.162	-0.016	0.299	-0.015	0.095	-0.02	0.049	0.353	-0.044	0.02	-0.036	0.026	-0.046	0.022	0.008
Lactobacillus ruminis	1 - 2022.07.20	0	0.014	0.387	0.332	0.028	0.588	0.015	0.485	0.596	0.603	0.048	0.532	-0.002	0.012	0.464	0.089	0.528	0.208	0.673	0.01	0.115	0.779	0.016	0.082	0.008	0.021	0.033	0.623	0.797	0.711	0.66	0.013	0.52	0.072	0.509	0.086	0.507	0.566	0.123	0.407	0.407	0.502	0.075	0.621	0.017	0.568	0.493	0.034
	2 - 2022.08.24	0	0.003	0.412	0.325	0.019	0.526	0.078	0.51	1.058	0.479	-0.007	0.467	-0.033	0.02	0.587	0.095	0.727	0.207	0.449	0.004	0.087	0.701	0.035	0.136	0	0.001	0.011	0.408	0.818	0.768	0.597	-0.005	0.761	0.08	0.72	0.064	0.471	0.531	0.149	0.374	0.503	0.441	0.172	0.617	-0.004	0.516	0.81	0.025
	3 - 2022.08.26	0	0.006	0.063	0.032	0.02	0.421	-0.009	0.02	0.121	0.036	-0.005	0.057	-0.006	0.006	0.039	0.012	0.103	0.013	0.141	-0.004	-0.001	0.099	0.003	0.004	0.022	0.006	-0.001	0.039	0.075	0.272	0.198	0.021	0.049	0.042	0.21	0.003	0.138	0.063	-0.011	0.123	0.023	0.193	0.027	0.069	0.012	0.131	0.11	0.006
Bifidobacterium longum subsp. infantis	1 - 2022.07.20	0	0.082	0.061	0.096	0.023	0.017	-0.008	0.498	0.446	-0.002	0.001	0.537	0.006	0.001	1.035	0.63	0.926	0.078	0.025	0.035	-0.009	1.282	0.028	0.056	0.088	0.002	0.018	0.31	0.615	0.852	0.739	0.01	1.061	0.465	0.513	0.277	0.871	0.532	0.058	0.037	0.895	0.646	0.035	0.416	0.005	0.865	0.513	0.466
	2 - 2022.08.24	0	0.88	0.593	0.721	0	0.014	0.025	1.116	0.699	-0.007	-0.009	0.965	0.007	-0.022	1.486	0.958	1.49	0.387	0.06	0.266	0.021	1.542	0.034	0.112	0.214	0.005	0.029	1.103	1.408	1.324	1.546	-0.005	1.302	0.791	1.154	0.473	1.106	1.304	0.27	0.375	1.221	1.362	0.077	1.269	0	1.453	0.161	0.301
	3 - 2022.08.26	0	0.407	0.254	0.388	0.024	-0.019	0.025	0.9	0.544	-0.02	-0.046	1.142	-0.024	-0.011	1.313	0.819	1.541	0.227	0.02	0.219	-0.019	1.639	-0.047	0.061	0.186	-0.036	-0.017	0.838	0.962	1.119	1.23	-0.04	1.078	0.403	0.932	0.231	1.179	0.917	0.157	0.126	1.043	0.991	0.006	0.849	-0.008	1.205	0.949	0.174
Lactobacillus plantarum	1 - 2022.07.20	0	-0.02	0.526	0.572	0.216	0.703	0.487	0.587	0.623	-0.013	-0.015	0.686	-0.053	0.007	0.588	0.12	0.602	0.104	0.612	0.371	0.08	0.79	0.013	0.077	0.2	0.026	0.011	0.224	0.25	0.628	0.65	0.555	0.66	0.636	0.202	0.135	0.093	0.317	0.381	0.542	0.698	0.083	0.211	0.579	0.498	-0.007	0.666	0.628
	2 - 2022.08.24	0	0.016	0.654	0.703	0.131	0.812	0.603	0.638	0.679	-0.03	-0.003	0.62	-0.023	-0.002	0.637	0.154	0.647	0.142	0.558	0.411	0.019	0.737	-0.019	0.136	0.248	0.03	-0.052	0.195	0.064	0.695	0.795	0.534	0.779	0.629	0.077	0.19	0.079	0.277	0.225	0.614	1.039	0.058	0.083	0.662	0.474	-0.049	0.659	0.618
	3 - 2022.08.26	0	-0.058	0.878	0.719	0.191	0.668	0.601	0.661	0.677	0.028	0.042	0.394	-0.018	0.02	0.653	0.095	0.772	0.035	0.989	0.488	-0.017	0.744	-0.024	0.044	0.255	0.055	-0.049	0.306	0.296	0.57	0.846	0.833	0.71	0.916	0.155	0.196	0.098	0.571	0.399	0.523	0.835	0.047	0.2	0.591	0.572	-0.04	0.722	0.686
Limosilactobacillus [Lactobacillus] fermentum	1 - 2022.07.20	0	0.009	0.006	0.004	0.014	-0.001	0.006	-0.004	0.005	-0.01	-0.012	0.018	0.011	0.002	0.045	0.053	0.023	0.037	0.013	0.006	0.002	0.007	0.003	0.049	-0.001	0.002	0.011	0.007	0.014	0.015	0.013	0.016	0.018	0.011	0.019	0.028	0.004	0.008	0.002	0.011	0.057	0.007	0.021	0.015	0.012	0	0.012	0.003
	2 -2022.08.24	0	0.01	0.016	-0.001	0.044	0.007	0.035	0.012	0.04	-0.027	-0.03	0.099	0.023	-0.004	0.189	0.105	0.128	0.071	0.083	0.007	-0.009	0.067	0.039	0.085	0.014	-0.004	0.034	0.126	0.016	0.095	0.078	0.046	0.073	0.032	0.082	0.124	0.028	0.042	-0.001	0.015	0.266	0.049	0.052	0.03	-0.001	0.037	0.035	0.004
	3 - 2022.08.26	0	-0.002	-0.003	0.006	0.03	0.048	0.017	-0.006	-0.001	-0.025	-0.019	0.046	-0.013	0.004	0.01	0.044	0.005	0.006	-0.006	-0.003	0.002	0.008	0.007	0.018	0.035	0.011	-0.011	0.011	0.009	0.014	0.112	-0.015	0.013	0.01	0.015	0.023	0.03	0.025	0.001	-0.01	0.026	0.018	0.031	0.004	-0.006	0.004	0.018	-0.011
Ec0018	1 - 2022.11.01	0	1.082	1.14	1.342	-0.035	-0.05	0.103	0.017	0.171	-0.164	-0.059	0.639	0.381	0.17	1.114	0.592	1.624	0.864	0.015	1.162	-0.126	1.055	1.094	1.275	0.419	0.349	-0.173	1.17	0.069	0.832	0.915	0.686	1.24	0.267	0.499	0.516	0.256	0.606	0.332	0.609	0.145	-0.142	0.384	-0.189	0.704	-0.19	-0.095	0.793
	2 - 2022.11.06	0	0.941	1.353	1.39	0.028	0.245	0.209	0.134	0.35	-0.067	-0.077	0.615	0.496	0.516	1.023	0.874	1.76	0.583	0.128	1.432	0.218	0.802	1.339	0.913	0.54	0.436	0.039	0.944	0.373	1.547	1.18	1.01	0.858	0.274	0.542	0.361	0.376	0.556	0.172	0.566	0.274	0	0.811	-0.035	1.036	-0.048	0.071	0.769
	3 - 2022.11.06	0	1.045	1.247	1.319	0.029	-0.036	0.064	0.004	0.084	0.014	-0.085	0.289	0.399	0.114	1.362	1.018	0.831	1.236	0.016	0.973	-0.052	1.198	1.061	1.054	0.46	0.418	-0.001	0.977	0.4	1.016	0.919	1.067	1.748	0.211	0.612	0.163	0.378	0.648	0.184	0.448	0.19	-0.025	0.893	0.029	1.281	-0.092	-0.008	0.862
Ec0268	1 - 2022.11.01	0	0.828	1.031	0.514	-0.024	-0.016	0.072	0.009	0.124	-0.254	-0.089	0.779	0.504	0.082	1.125	0.607	1.401	0.691	-0.146	0.943	0.162	1.255	0.712	0.797	0.25	0.357	-0.159	1.261	0.262	1.112	1.095	0.9	1.26	0.052	0.969	0.083	0.951	0.403	0.085	0.448	0.129	0.371	0.537	-0.084	1.367	-0.131	0.779	0.938
	2 - 2022.11.06	0	0.547	0.962	0.371	0.066	0.346	0.254	0.028	0.127	-0.088	-0.047	0.199	0.792	0.309	0.872	0.771	0.612	0.65	-0.035	1.007	-0.109	1.569	0.724	0.699	0.092	0.373	-0.126	1.483	0.332	0.66	0.861	0.809	1.174	0.38	0.553	0.292	0.514	0.363	0.171	0.422	0.288	0.146	0.805	0.002	1.002	-0.115	0.703	1.623
	3 - 2022.11.06	0	1.022	0.898	0.377	0.016	0.587	0.094	0.068	0.131	-0.239	-0.116	0.506	0.533	0.329	0.983	0.89	1.031	0.566	-0.156	0.99	-0.111	0.669	1.195	0.908	0.29	0.29	-0.03	1.028	0.256	0.522	0.793	0.879	0.703	0.291	0.647	0.133	0.793	0.409	0.123	0.299	0.051	0.193	0.53	-0.044	1.081	-0.253	1.526	1.335
Ec0960	1 - 2022.11.01	0	-0.252	-0.437	-0.029	-0.12	0.042	-0.054	-0.159	0.035	-0.167	-0.32	0.297	0.096	-0.035	-0.41	0.132	-0.256	0.044	-0.148	-0.153	-0.009	-0.445	-0.257	-0.321	0.059	0.086	-0.195	-0.312	-0.021	0.067	0.016	-0.418	-0.419	-0.095	-0.32	-0.054	-0.081	-0.05	-0.031	-0.152	0.001	-0.277	-0.035	-0.198	0	-0.051	-0.009	-0.073
	2 - 2022.11.06	0	0.201	-0.21	0.235	-0.032	0.234	0.14	-0.022	0.572	-0.265	-0.158	0.363	-0.003	0.247	-0.262	0.427	-0.031	0.273	0.014	0.193	0.011	-0.096	0.04	0.15	0.36	0.398	-0.034	-0.16	0.347	0.33	0.346	-0.069	-0.131	0.28	-0.091	0.323	0.261	0.211	0.291	-0.079	0.246	-0.105	0.075	-0.015	0.325	0.151	0.355	0.218
	3 - 2022.11.06	0	0.046	-0.336	0.19	-0.024	0.015	0	0.028	0.182	-0.254	-0.281	0.544	-0.106	0.074	-0.36	0.256	-0.225	0.184	-0.129	0.057	-0.213	-0.092	-0.071	-0.007	0.252	0.382	-0.073	0	0.155	0.135	0.286	-0.198	-0.226	0.191	-0.184	0.1	0.206	0.146	0.205	0.104	0.366	-0.206	-0.077	-0.137	0.292	-0.113	0.374	0.144
E. coli IAI1	1 - 2022.07.14	0	0.935	1.204	0.601	0.389	-0.118	0.095	-0.109	0.265	-0.16	0.009	0.396	0.371	0.032	0.757	1.114	0.857	0.688	-0.067	1.171	0.36	1.309	0.937	1.004	0.185	0.338	-0.092	1.133	0.323	1.146	1.175	1.096	1.085	0.29	0.856	0.062	0.957	0.443	0.522	0.962	0.28	0.537	0.651	-0.114	0.883	-0.15	0.614	0.85
	2 - 2022.08.02	0	0.868	1.293	0.826	-0.069	-0.172	-0.186	-0.211	0.096	-0.303	-0.275	0.777	0.625	-0.254	0.751	0.871	0.614	0.683	-0.231	0.981	0.101	0.711	0.718	1.329	0.384	0.395	-0.288	1.072	0.462	0.878	1.108	0.479	0.719	-0.062	0.571	0.546	1.069	0.912	-0.275	0.538	-0.004	0.781	0.685	-0.284	0.83	-0.2	0.8	0.783
	3 - 2022.08.05	0	0.817	1.675	0.772	0.156	0.04	0.091	-0.071	0.508	-0.037	-0.082	1.015	0.807	0.386	1.182	0.608	0.995	1.382	-0.147	0.995	0.275	1.168	1.411	0.765	0.27	1.043	-0.131	0.666	0.471	0.964	2.133	0.801	0.736	0.416	0.743	0.292	0.599	0.513	0.347	0.666	0.348	0.529	0.384	-0.074	0.91	0.171	0.936	1.526
E. coli HS	1 - 2022.11.02	0	1.136	1.788	0.934	-0.475	0.126	0.228	0.087	0.618	-0.018	0.121	0.467	0.048	-0.298	1.061	0.173	0.778	0.595	-0.202	1.058	-0.16	1.478	1.107	0.858	0.649	0.343	-0.147	0.854	0.268	0.775	0.377	0.347	1.034	0.043	0.688	-0.258	0.886	0.717	-0.516	0.409	0.113	-0.187	0.713	-0.144	0.637	-0.256	-0.239	0.688
	2 - 2022.11.10	0	1.101	1.84	0.695	-0.031	0.134	-0.011	-0.095	0.071	-0.091	-0.267	0.669	0.434	0.136	1.428	0.447	1.087	0.667	-0.042	1.173	-0.277	1.191	1.465	1.018	0.329	0.326	-0.075	1.232	0.047	0.87	0.95	0.788	1.086	0.168	1.132	0.197	0.689	0.423	0.147	0.554	0.125	0.072	0.307	-0.12	0.811	-0.088	-0.16	1.097
	3 - 2022.11.10	0	0.97	1.471	0.48	0.026	-0.097	-0.068	0.038	1.768	-0.15	-0.341	0.21	1.528	0.094	1.184	0.306	1.186	0.642	0.057	0.817	0.133	1.814	1.11	1.054	0.239	0.151	-0.107	2.326	0.175	1.012	1.078	0.994	2.059	0.284	0.646	0.046	0.533	0.376	-0.165	0.436	0.133	1.333	0.512	-0.054	0.837	0.801	-0.058	1.023
E. coli Z1331	1 - 2022.11.02	0	-0.021	1.78	0.66	-0.207	0.001	-0.14	-0.094	0.882	-0.155	-0.109	0.721	-0.263	-0.265	0.925	0.674	1.452	0.829	-0.187	2.021	-0.104	1.332	1.602	1.102	0.524	0.869	-0.074	1.343	0.41	0.896	1.098	0.444	1.128	0.439	0.794	-0.122	1.264	1.152	-0.333	0.171	0.07	0.82	0.527	-0.125	0.402	-0.224	0.907	1.323
	2 - 2022.11.10	0	0.354	1.085	0.802	-0.063	0.09	0.134	-0.007	0.218	0.019	-0.121	0.348	-0.031	0.297	1.399	0.997	0.912	1.01	-0.103	0.748	-0.071	1.387	1.255	1.312	0.51	0.463	-0.016	1.382	0.274	1.33	1.07	0.76	2.229	0.47	0.939	0.319	0.735	0.673	0.196	0.734	0.248	0.547	1.258	-0.095	0.629	-0.103	0.822	0.992
	3 - 2022.11.10	0	0.382	1.231	0.908	0.059	-0.332	0.133	0.017	0.405	0.002	-0.019	0.397	1.029	0.401	1.528	0.487	0.966	0.977	-0.012	1.236	0.161	1.336	0.89	1.569	0.614	0.535	0.075	0.618	0.403	1.324	1.009	0.623	1.802	0.29	1.114	0.264	0.728	0.807	0.07	0.635	0.289	1.59	0.562	-0.072	0.512	0.884	0.932	0.916
E. coli Z1269	1 - 2022.11.02	0	1.142	1.744	0.665	0.285	0.245	0.387	0.424	0.316	-0.086	0.023	0.35	0.191	-0.044	1.63	0.555	1.22	0.715	-0.083	1.126	0.144	1.13	1.413	1.363	1.153	0.484	-0.137	1.654	0.425	1.233	1.181	1.476	1.231	0.267	0.669	0.332	0.42	0.634	-0.063	0.49	0.446	-0.217	0.961	-0.148	0.819	-0.118	-0.236	1.163
	2 - 2022.11.10	0	0.792	1.179	0.827	0.24	0.107	0.293	0.141	0.451	-0.113	-0.011	0.462	0.393	0.437	0.944	0.575	0.858	0.789	0.183	1.542	0.939	1.459	1.296	0.884	0.622	0.556	0.122	1.353	0.5	1.327	1.024	1.048	1.294	0.452	1.06	0.396	0.387	0.637	0.42	0.855	0.465	0.49	0.592	0.196	0.958	-0.032	0.248	1.075
	3 - 2022.11.10	0	0.792	1.179	0.827	0.24	0.107	0.293	0.141	0.451	-0.113	-0.011	0.462	0.393	0.437	0.944	0.575	0.858	0.789	0.183	1.542	0.939	1.459	1.296	0.884	0.622	0.556	0.122	1.353	0.5	1.327	1.024	1.048	1.294	0.452	1.06	0.396	0.387	0.637	0.42	0.855	0.465	0.49	0.592	0.196	0.958	-0.032	0.248	1.075
E. coli BZB1011	1 - 2022.11.02	0	0.009	0.777	0.766	0.524	0.533	-0.04	0.502	0.368	0.066	0.082	0.374	0.115	-0.213	-0.009	0.104	0.472	0.829	-0.208	0.784	-0.358	0.316	1.06	1.083	0.235	0.578	-0.16	0.77	0.248	0.801	0.663	0.337	-0.185	0.097	0.302	0.013	0.38	0.484	0.17	0.456	0.263	-0.273	0.281	-0.35	0.437	-0.311	-0.234	0.501
	2 - 2022.11.10	0	0.632	0.998	0.908	0.364	-0.017	0.422	0.036	0.696	-0.034	-0.07	0.713	0.772	0.313	0.278	0.592	0.694	-0.018	0.02	0.838	-0.083	0.655	1.357	1.345	0.497	0.403	0.024	1.156	0.584	0.852	1.035	0.354	0.265	0.194	1.177	0.224	0.65	0.456	0.366	0.715	0.393	0.498	0.874	-0.112	1.273	-0.055	0.723	1.15
	3 - 2022.11.10	0	0.503	1.141	0.613	-0.043	-0.207	-0.074	-0.017	0.16	-0.157	-0.205	0.899	0.441	0.093	0.093	0.414	0.623	0.832	0.147	0.781	-0.256	0.253	0.947	0.929	0.491	0.555	-0.142	0.676	0.333	0.954	0.733	0.257	0.041	0.069	0.491	0.05	0.41	0.562	0.045	0.325	0.187	0.266	0.433	-0.289	0.725	-0.197	0.021	0.914
Median 24h timepoints - 590nm subtracted from water		water	N-Acetyl-Dgalactosamine	N-Acetyl-DGlucosamine	N-Acetyl-β-DMannosamine	Adonitol	Amygdalin	D-Arabitol	Arbutin	D-Cellobiose	α-Cyclodextrin	β-Cyclodextrin	Dextrin	Dulcitol	i-Erythritol	D-Fructose	L-Fucose	D-Galactose	D-Galacturonic Acid	Gentiobiose	D-Gluconic Acid	D-Glucosaminic Acid	α-D-Glucose	α-D-Glucose1-Phosphate	D-Glucose6-Phosphate	Glycerol	D,L-α-Glycerol Phosphate	m-Inositol	α-D-Lactose	Lactulose	Maltose	Maltotriose	D-Mannitol	D-Mannose	D-Melezitose	D-Melibiose	3-Methyl-DGlucose	α-Methyl-DGalactoside	β-Methyl-DGalactoside	α-Methyl-DGlucoside	β-Methyl-DGlucoside	Palatinose	D-Raffinose	L-Rhamnose	Salicin	D-Sorbitol	Stachyose	Sucrose	D-Trehalose
Bifidobacterium animalis subsp. lactis DSM 10140		0	-0.001	-0.001	-0.002	0.034	0.714	0.011	0.287	0.385	-0.008	0.003	0.327	-0.015	0.007	0.135	0.033	0.042	-0.001	0.436	0.014	0.008	0.212	0	0.002	0.001	0.003	-0.005	0.004	-0.001	0.426	0.58	-0.001	0.281	0.09	0.311	0.076	0.225	0.199	0.11	0.171	0.124	0.593	0.034	0.258	-0.002	0.587	0.463	0.012
[Clostridium] Lacrimispora saccharolyticum WM1		0	0.082	0.104	0.095	0.265	0.048	0.152	0.038	0.176	-0.023	-0.048	0.253	0.018	0.11	0.246	0.118	0.214	0.229	0.176	0.023	-0.018	0.128	0.182	0.309	0.189	0.058	0.299	0.157	0.112	0.137	0.184	0.076	0.19	0.19	0.258	0.149	0.171	0.121	0.169	0.121	0.249	0.233	0.051	0.16	0.101	0.087	0.104	0.11
Lactobacillus delbrueckii subsp. Delbrueckii		0	0	0.27	0.305	0.048	0.074	0.023	0.248	0.251	0.15	0.133	0.286	0.042	0.03	0.311	0.102	-0.011	0.09	0.226	-0.018	0.154	0.332	0.146	0.322	-0.001	-0.03	-0.014	-0.03	-0.02	0.236	0.274	0.054	0.303	0.401	0.277	0.205	0.068	-0.028	0.216	-0.034	0.197	0.179	0.148	0.06	0.188	0.011	0.21	0.205
Akkermansia muciniphila ATCC BAA-835		0	0.344	0.333	0.264	0.08	-0.014	-0.001	-0.025	0.323	-0.016	-0.036	0.342	-0.031	0.004	0.253	0.391	0.241	0.278	0.07	-0.013	-0.006	0.281	0.022	0.062	-0.014	0.013	0.004	0.341	0.259	0.126	0.528	-0.027	0.273	0.179	0.112	0.228	0.222	0.314	-0.009	0.003	0.278	0.027	0.05	0.035	0.032	0.003	0.044	0.01
Lactobacillus acidophilus NCFM		0	0.031	0.138	0.145	0.054	0.068	0.038	0.118	0.079	0.1	0.064	0.082	-0.003	0.003	0.189	0.114	0.083	0.166	0.063	0.032	0.057	0.084	0.028	0.113	-0.01	-0.005	-0.003	0.064	0.108	0.078	0.098	0.054	0.108	0.128	0.072	0.056	0.127	0.131	0.114	0.062	0.173	0.078	0.037	0.068	0.125	0.078	0.066	0.05
Bifidobacterium longum subsp. longum JCM 1217		0	0.739	1.117	0.17	-0.007	0.095	-0.008	0.062	1.116	-0.026	-0.027	1.156	-0.01	-0.001	1.187	0.114	1.527	0.102	0.451	0.01	0.01	1.108	-0.008	0.085	0.196	-0.007	0.016	1.163	0.998	1.381	1.227	-0.007	1.506	2.239	1.147	0.335	1.248	1.429	1.157	0.018	1.048	1.377	0.049	0.018	0.01	1.28	0.751	0.732
Phocaeicola vulgatus ATCC 8482		0	0.5	0.561	0.591	0.004	0.043	-0.039	-0.015	0.854	0.555	0.609	0.558	-0.032	0.044	0.345	0.24	0.403	0.213	0.021	-0.02	-0.014	0.541	0.176	0.317	0.014	-0.014	-0.037	0.469	0.652	0.536	0.528	-0.011	0.627	0.278	0.718	0.663	0.049	0.855	-0.008	0.002	0.407	0.741	0.2	0.035	0.067	0.737	0.586	0.096
[Ruminococcus] torques ATCC 27756		0	0.03	0.023	0.011	0.011	0.004	0.005	-0.004	0.016	-0.022	-0.019	0.035	-0.004	0	0.075	0.083	0.032	0.079	0.031	0.005	0.019	0.021	0.016	0.052	-0.003	0.004	0.004	0.025	0.03	0.05	0.027	0.002	0.03	0.013	0.018	0.038	0.032	0.021	0.021	0.002	0.099	0.005	0.075	0.009	0.004	0.006	0.013	0.009
Lactobacillus salivarius DSM 20555		0	0.021	0.097	0.125	0.092	0.021	0.168	-0.01	0.192	0.031	0.005	0.277	0.002	-0.015	0.244	0.089	0.292	0.126	0.018	0.005	0.035	0.338	0.093	0.13	0.05	0.005	-0.043	0.225	0.209	0.274	0.318	0.14	0.345	0.196	0.325	0.233	0.133	0.17	-0.001	0.002	0.297	0.221	0.013	0.008	0.219	0.218	0.273	0.22
Bifidobacterium breve DSM 20213		0	0.81	0.957	0.889	0.088	0.323	0.052	1.162	1.136	0.057	0.004	1.145	-0.015	0.019	1.07	0.277	1.307	0.122	1.052	-0.001	0.111	1.156	0.12	0.093	0.359	0	0.05	0.934	0.992	0.967	1.041	0.922	1.146	0.588	1.078	0.706	0.753	0.851	0.779	0.719	1.007	0.971	0.064	1.053	0.525	0.809	0.74	0.847
Holdemanella biformis		0	0.258	0.211	0.215	0.029	0.079	0.017	-0.005	0.213	-0.061	-0.019	0.412	0.004	-0.004	0.258	0.085	0.026	0.023	0.081	0.005	0.008	0.131	0.218	0.041	-0.009	-0.004	-0.009	0.137	0.215	0.022	0.274	0.058	0.185	0.162	0.006	0.299	0.004	0.095	-0.002	0.049	0.324	0.018	0.042	-0.01	0.044	-0.012	0.034	0.044
Lactobacillus ruminis		0	0.006	0.387	0.325	0.02	0.526	0.015	0.485	0.596	0.479	-0.005	0.467	-0.006	0.012	0.464	0.089	0.528	0.207	0.449	0.004	0.087	0.701	0.016	0.082	0.008	0.006	0.011	0.408	0.797	0.711	0.597	0.013	0.52	0.072	0.509	0.064	0.471	0.531	0.123	0.374	0.407	0.441	0.075	0.617	0.012	0.516	0.493	0.025
Bifidobacterium longum subsp. infantis		0	0.407	0.254	0.388	0.023	0.014	0.025	0.9	0.544	-0.007	-0.009	0.965	0.006	-0.011	1.313	0.819	1.49	0.227	0.025	0.219	-0.009	1.542	0.028	0.061	0.186	0.002	0.018	0.838	0.962	1.119	1.23	-0.005	1.078	0.465	0.932	0.277	1.106	0.917	0.157	0.126	1.043	0.991	0.035	0.849	0	1.205	0.513	0.301
Lactobacillus plantarum		0	-0.02	0.654	0.703	0.191	0.703	0.601	0.638	0.677	-0.013	-0.003	0.62	-0.023	0.007	0.637	0.12	0.647	0.104	0.612	0.411	0.019	0.744	-0.019	0.077	0.248	0.03	-0.049	0.224	0.25	0.628	0.795	0.555	0.71	0.636	0.155	0.19	0.093	0.317	0.381	0.542	0.835	0.058	0.2	0.591	0.498	-0.04	0.666	0.628
Limosilactobacillus [Lactobacillus] fermentum		0	0.009	0.006	0.004	0.03	0.007	0.017	-0.004	0.005	-0.025	-0.019	0.046	0.011	0.002	0.045	0.053	0.023	0.037	0.013	0.006	0.002	0.008	0.007	0.049	0.014	0.002	0.011	0.011	0.014	0.015	0.078	0.016	0.018	0.011	0.019	0.028	0.028	0.025	0.001	0.011	0.057	0.018	0.031	0.015	-0.001	0.004	0.018	0.003
Ec0018		0	1.045	1.247	1.342	0.028	-0.036	0.103	0.017	0.171	-0.067	-0.077	0.615	0.399	0.17	1.114	0.874	1.624	0.864	0.016	1.162	-0.052	1.055	1.094	1.054	0.46	0.418	-0.001	0.977	0.373	1.016	0.919	1.01	1.24	0.267	0.542	0.361	0.376	0.606	0.184	0.566	0.19	-0.025	0.811	-0.035	1.036	-0.092	-0.008	0.793
Ec0268		0	0.828	0.962	0.377	0.016	0.346	0.094	0.028	0.127	-0.239	-0.089	0.506	0.533	0.309	0.983	0.771	1.031	0.65	-0.146	0.99	-0.109	1.255	0.724	0.797	0.25	0.357	-0.126	1.261	0.262	0.66	0.861	0.879	1.174	0.291	0.647	0.133	0.793	0.403	0.123	0.422	0.129	0.193	0.537	-0.044	1.081	-0.131	0.779	1.335
Ec0960		0	0.046	-0.336	0.19	-0.032	0.042	0	-0.022	0.182	-0.254	-0.281	0.363	-0.003	0.074	-0.36	0.256	-0.225	0.184	-0.129	0.057	-0.009	-0.096	-0.071	-0.007	0.252	0.382	-0.073	-0.16	0.155	0.135	0.286	-0.198	-0.226	0.191	-0.184	0.1	0.206	0.146	0.205	-0.079	0.246	-0.206	-0.035	-0.137	0.292	-0.051	0.355	0.144
E. coli IAI1		0	0.868	1.293	0.772	0.156	-0.118	0.091	-0.109	0.265	-0.16	-0.082	0.777	0.625	0.032	0.757	0.871	0.857	0.688	-0.147	0.995	0.275	1.168	0.937	1.004	0.27	0.395	-0.131	1.072	0.462	0.964	1.175	0.801	0.736	0.29	0.743	0.292	0.957	0.513	0.347	0.666	0.28	0.537	0.651	-0.114	0.883	-0.15	0.8	0.85
E. coli HS		0	1.101	1.788	0.695	-0.031	0.126	-0.011	0.038	0.618	-0.091	-0.267	0.467	0.434	0.094	1.184	0.306	1.087	0.642	-0.042	1.058	-0.16	1.478	1.11	1.018	0.329	0.326	-0.107	1.232	0.175	0.87	0.95	0.788	1.086	0.168	0.688	0.046	0.689	0.423	-0.165	0.436	0.125	0.072	0.512	-0.12	0.811	-0.088	-0.16	1.023
E. coli Z1331		0	0.354	1.231	0.802	-0.063	0.001	0.133	-0.007	0.405	0.002	-0.109	0.397	-0.031	0.297	1.399	0.674	0.966	0.977	-0.103	1.236	-0.071	1.336	1.255	1.312	0.524	0.535	-0.016	1.343	0.403	1.324	1.07	0.623	1.802	0.439	0.939	0.264	0.735	0.807	0.07	0.635	0.248	0.82	0.562	-0.095	0.512	-0.103	0.907	0.992
E. coli Z1269		0	1.045	1.179	0.701	0.24	0.107	0.293	0.141	0.316	-0.086	-0.011	0.462	0.393	0.106	1.338	0.575	1.038	0.789	-0.001	1.175	0.252	1.13	1.296	1.31	0.622	0.556	0.003	1.353	0.425	1.233	1.024	1.153	1.231	0.288	0.9	0.332	0.42	0.637	0.103	0.587	0.465	0.235	0.691	-0.054	0.958	-0.111	-0.004	1.075
E. coli BZB1011		0	0.503	0.998	0.766	0.364	-0.017	-0.04	0.036	0.368	-0.034	-0.07	0.713	0.441	0.093	0.093	0.414	0.623	0.829	0.02	0.784	-0.256	0.316	1.06	1.083	0.491	0.555	-0.142	0.77	0.333	0.852	0.733	0.337	0.041	0.097	0.491	0.05	0.41	0.484	0.17	0.456	0.263	0.266	0.433	-0.289	0.725	-0.197	0.021	0.914
[truncated: 48 more columns]

## Sheet: Panel B+C
Panel B + C					Panel B						Panel C
					Endpoint invader (CFU/ml) at 72h						Endpoint resident (CFU/ml) at 72h
Community	Species	Resident	Invader		Replicate 1	Replicate 2	Replicate 3	Median			Replicate 1	Replicate 2	Replicate 3	Median
H3-1	L. sacc, L. delb, P. vulg	#0960	Z1269 wt		4000000	5600	200	5600	Mann-whitney U test:		110000000	4.8e+08	1e+08	110000000	Mann-whitney U test:
H3-2	L. sacc, A. muci, L. plan	#0960	Z1269 wt		190000000	4000000	13120000	13120000	H3 medians vs L3 medians	p=0.0079	60000000	34000000	6.6e+07	60000000	H3 medians vs L3 medians	p=0.0317
H3-3	L. sacc, P. vulg, L. plan	#0960	Z1269 wt		9000000	6600	4000	6600	H5 medians vs L5 medians	p=0.0079	130000000	90000000	10000000	90000000	H5 medians vs L5 medians	p=0.0159
H3-4	L. sacc, L. delb, A. muci	#0960	Z1269 wt		2400000	12760000	540000	2400000			160000000	2.6e+07	5e+07	5e+07
H3-5	A. muci, B. brev, L. plan	#0960	Z1269 wt		10000	9000	3200	9000			320000000	2.4e+08	1.28e+08	2.4e+08
L3-1	L. acid, M. torq, L. ferm	#0960	Z1269 wt		110000000	5.6e+07	160000000	110000000			200000000	544000000	320000000	320000000
L3-2	H. bifo, M. torq, L. ferm	#0960	Z1269 wt		40000000	5.4e+07	3.2e+07	40000000			190000000	4.32e+08	576000000	4.32e+08
L3-3	B. anim, M. torq, L. ferm	#0960	Z1269 wt		50000000	1.2e+07	148000000	50000000			100000000	4.96e+08	4.32e+08	4.32e+08
L3-4	L. sali, M. torq, L. ferm	#0960	Z1269 wt		70000000	3.2e+07	2.64e+08	70000000			70000000	136000000	2.4e+08	136000000
L3-5	L. rumi, M. torq, L. ferm	#0960	Z1269 wt		110000000	6e+07	2e+08	110000000			100000000	1.84e+08	4e+08	1.84e+08
H5-1	B. anim, L. sacc, L. delb, A. muci, L. plan	#0960	Z1269 wt		110000	4640000	17920000	4640000			160000000	1.04e+08	70000000	1.04e+08
H5-2	L. sacc, L. delb, A. muci, L. acid, L. plan	#0960	Z1269 wt		21000	600000	14720000	600000			320000000	140000000	6.2e+07	140000000
H5-3	L. sacc, L. delb, A. muci, L. plan, L. ferm	#0960	Z1269 wt		1600000	6560000	5920000	5920000			150000000	3e+07	5e+07	5e+07
H5-4	L. sacc, L. delb, P. vulg, B. brev, L. plan	#0960	Z1269 wt		8000	4600	6000	6000			290000000	9.4e+07	4e+08	290000000
H5-5	L. sacc, P. vulg, B. brev, L. rumi, B. long	#0960	Z1269 wt		4000	7800	3200	4000			290000000	40000000	148000000	148000000
L5-1	B. anim, L. acid, M. torq, L. rumi, L. ferm	#0960	Z1269 wt		5000000	5.6e+07	304000000	5.6e+07			220000000	4.8e+08	4.96e+08	4.8e+08
L5-2	B. anim, B. long, M. torq, L. rumi, L. ferm	#0960	Z1269 wt		10000000	72000000	304000000	72000000			240000000	4.16e+08	336000000	336000000
L5-3	B. anim, M. torq, H. bifo, L. rumi, L. ferm	#0960	Z1269 wt		4000000	34000000	5.8e+07	34000000			250000000	320000000	624000000	320000000
L5-4	L. acid, M. torq, L. sali, L. rumi, L. ferm	#0960	Z1269 wt		40000000	5.2e+07	360000000	5.2e+07			220000000	2.04e+08	2.64e+08	220000000
L5-5	A. muci, B. long, M. torq, H. bifo, L. ferm	#0960	Z1269 wt		10000000	5.4e+07	1.12e+08	5.4e+07			240000000	4.8e+08	4.96e+08	4.8e+08
