# Supplementary material for: Strain displacement in microbiomes via ecological competition
Source: Nat Microbiol. 2025 Nov 7;10(12):3122–35. doi: 10.1038/s41564-025-02162-w (PMC12669036; doi:10.1038/s41564-025-02162-w)
Supplement: Supplementary file 11 — Raw data used to generate Extended Data Fig 10. [file 41564_2025_2162_MOESM11_ESM.xlsx]

## Sheet: Sheet1
Panel A	Biological replicates in separate columns; each an independent experiment; CFU/ml
	No community; No sorbitol
	Resident				Invader
hours	0018				IAI1 wt
24	384000000	560000000	400000000	640000000	14800	12400	11200	19200
48	280000000	568000000	624000000	720000000	256000	10400000	680000	4640000
72	496000000	496000000	560000000	592000000	2480000	34000000	240000	5600000
Panel B	Biological replicates in separate columns; each an independent experiment; CFU/ml
	9-sp. Community, no sorbitol
	Resident				Invader
hours	0018 srlAEB				IAI1 wt
24	304000000	232000000	528000000	608000000	8000	10800	11600	19200
48	304000000	464000000	568000000	296000000	16000	30400	15600	78400
72	432000000	280000000	280000000	608000000	1400000	3040000	120000	3840000
Panel C	Biological replicates in separate columns; each an independent experiment; CFU/ml
	9-sp. Community, added sorbitol
	Resident				Invader
hours	0018 srlAEB				IAI1 wt
24	288000000	304000000	480000000	456000000	11200	13200	9600	30400
48	328000000	224000000	560000000	496000000	81600	44800	144000	5440000
72	328000000	200000000	432000000	448000000	152000000	54000000	400000000	640000000
Panel D	Biological replicates in separate columns; each an independent experiment; CFU/ml
	9-sp. Community, added sorbitol
	Resident				Invader
hours	0018				IAI1 wt
24	464000000	720000000	944000000		14400	7200	16400
48	496000000	608000000	1010000000		13200	10000	14000
72	100000000	656000000	86000000		7000	4000	5400
Panel E	Biological replicates in separate columns; each an independent experiment; CFU/ml
	No community; No sorbitol
	Resident				Invader
hours	0018				IAI1 colE2
24	304000000	560000000	400000000	592000000	23200	16000	10000	20000
48	112000000	164000000	10000000	152000000	92800	5600000	5920000	4960000
72	42000000	4000000	8000000	320000	10000000	5600000	4000000	7360000
Panel F	Biological replicates in separate columns; each an independent experiment; CFU/ml
	9-sp. Community, no sorbitol
	Resident				Invader
hours	0018 srlAEB				IAI1 colE2
24	232000000	224000000	528000000	576000000	12000	13600	11200	15600
48	328000000	224000000	640000000	236000000	32000	31200	59200	36000
72	480000000	204000000	496000000	320000000	3600000	2800000	1600000	1720000
Panel G	Biological replicates in separate columns; each an independent experiment; CFU/ml
	9-sp. Community, added sorbitol
	Resident				Invader
hours	0018 srlAEB				IAI1 colE2
24	376000000	296000000	432000000	432000000	12800	24000	10000	16000
48	240000000	240000000	656000000	448000000	81600	76800	129600	260000
72	38000000	18000000	124000000	4480000	232000000	100000000	400000000	416000000
Panel H	Biological replicates in separate columns; each an independent experiment; CFU/ml
	9-sp. Community, added sorbitol
	Resident				Invader
hours	0018				IAI1 colE2
24	640000000	800000000	1250000000		14800	9600	16400
48	640000000	560000000	992000000		11200	6000	10800
72	496000000	304000000	200000000		7000	2200	5600
